# Supplementary material for: How Structured Metadata Acquisition Contributes to the Reproducibility of Nanosafety Studies: Evaluation by a Round-Robin Test
Source: Nanomaterials (Basel). 2022 Mar 24;12(7):1053. doi: 10.3390/nano12071053 (PMC9000531; doi:10.3390/nano12071053)
Supplement: Supplementary file 1 [file nanomaterials-12-01053-s001.zip]

Archive with 2 entries (2 files):
- Elberskirch_Additional raw data file_220321.xlsx
- nanomaterials-1627844-SI.pdf
