# Supplementary material for: How Structured Metadata Acquisition Contributes to the Reproducibility of Nanosafety Studies: Evaluation by a Round-Robin Test
Source: Nanomaterials (Basel). 2022 Mar 24;12(7):1053. doi: 10.3390/nano12071053 (PMC9000531; doi:10.3390/nano12071053)
Supplement: Supplementary file 1 [file nanomaterials-12-01053-s001.zip › Elberskirch_Additional raw data file_220321.xlsx]

## Sheet: WST_results_all_NM101
partner	experimenter	replicate	concnetration	well	absorption	WST (normaized data)	absorption (outlier corrected)
P1	experimenter A	1	0	B2	1.97945	104.293	1.97945
P1	experimenter A	1	0	C2	1.86755	98.397	1.86755
P1	experimenter A	1	0	D2	1.70325	89.7404	1.70325
P1	experimenter A	1	0	E2	2.04165	107.57	2.04165
P1	experimenter A	1	0.3125	B3	1.85285	97.6225	1.85285
P1	experimenter A	1	0.3125	C3	1.64755	86.8057	1.64755
P1	experimenter A	1	0.3125	D3	1.66415	87.6803	1.66415
P1	experimenter A	1	0.3125	E3	2.02655	106.774	2.02655
P1	experimenter A	1	0.625	B4	1.69805	89.4664	1.69805
P1	experimenter A	1	0.625	C4	1.55455	81.9057	1.55455
P1	experimenter A	1	0.625	D4	1.51475	79.8087	1.51475
P1	experimenter A	1	0.625	E4	2.10815	111.074	2.10815
P1	experimenter A	1	1.25	B5	2.10385	110.847	2.10385
P1	experimenter A	1	1.25	C5	1.53335	80.7887	1.53335
P1	experimenter A	1	1.25	D5	1.34865	71.0573	1.34865
P1	experimenter A	1	1.25	E5	1.85045	97.496	1.85045
P1	experimenter A	1	2.5	B6	1.4084	74.2054	1.4084
P1	experimenter A	1	2.5	C6	1.6942	89.2636	1.6942
P1	experimenter A	1	2.5	D6	1.5084	79.4742	1.5084
P1	experimenter A	1	2.5	E6	1.5846	83.489	1.5846
P1	experimenter A	1	5	B7	1.25995	66.3839	1.25995
P1	experimenter A	1	5	C7	1.59705	84.1449	1.59705
P1	experimenter A	1	5	D7	1.52945	80.5833	1.52945
P1	experimenter A	1	5	E7	1.38185	72.8065	1.38185
P1	experimenter A	1	10	B8	1.5453	81.4184	1.5453
P1	experimenter A	1	10	C8	1.5667	82.5459	1.5667
P1	experimenter A	1	10	D8	1.4678	77.3351	1.4678
P1	experimenter A	1	10	E8	1.6847	88.763	1.6847
P1	experimenter A	1	20	B9	1.62535	85.636	1.62535
P1	experimenter A	1	20	C9	1.45815	76.8266	1.45815
P1	experimenter A	1	20	D9	1.60455	84.5401	1.60455
P1	experimenter A	1	20	E9	1.70455	89.8089	1.70455
P1	experimenter A	1	40	B10	1.5202	80.0959	1.5202
P1	experimenter A	1	40	C10	1.4944	78.7365	1.4944
P1	experimenter A	1	40	D10	1.6089	84.7693	1.6089
P1	experimenter A	1	40	E10	1.476	77.7671	1.476
P1	experimenter A	1	80	B11	1.19015	62.7063	1.19015
P1	experimenter A	1	80	C11	0.97515	51.3784	0.97515
P1	experimenter A	1	80	D11	1.47125	77.5168	1.47125
P1	experimenter A	1	80	E11	1.68805	88.9395	1.68805
P1	experimenter A	2	0	B2	1.99395	108.98	1.99395
P1	experimenter A	2	0	C2	2.07785	113.565	2.07785
P1	experimenter A	2	0	D2	1.64475	89.8942	1.64475
P1	experimenter A	2	0	E2	1.60205	87.5605	1.60205
P1	experimenter A	2	0.3125	B3	1.67925	91.7798	1.67925
P1	experimenter A	2	0.3125	C3	2.08985	114.221	2.08985
P1	experimenter A	2	0.3125	D3	1.61365	88.1945	1.61365
P1	experimenter A	2	0.3125	E3	1.76695	96.5731	1.76695
P1	experimenter A	2	0.625	B4	1.786	97.6143	1.786
P1	experimenter A	2	0.625	C4	2.1535	117.7	2.1535
P1	experimenter A	2	0.625	D4	1.7319	94.6574	1.7319
P1	experimenter A	2	0.625	E4	1.395	76.2441	1.395
P1	experimenter A	2	1.25	B5	2.0281	110.846	2.0281
P1	experimenter A	2	1.25	C5	2.3907	130.664	2.3907
P1	experimenter A	2	1.25	D5	1.8713	102.276	1.8713
P1	experimenter A	2	1.25	E5	1.8998	103.834	1.8998
P1	experimenter A	2	2.5	B6	1.6267	88.9077	1.6267
P1	experimenter A	2	2.5	C6	2.0704	113.158	2.0704
P1	experimenter A	2	2.5	D6	1.8546	101.364	1.8546
P1	experimenter A	2	2.5	E6	2.2132	120.963	2.2132
P1	experimenter A	2	5	B7	1.84555	100.869	1.84555
P1	experimenter A	2	5	C7	1.95065	106.613	1.95065
P1	experimenter A	2	5	D7	1.33825	73.1424	1.33825
P1	experimenter A	2	5	E7	2.39455	130.875	1.88225
P1	experimenter A	2	10	B8	1.60335	87.6315	1.60335
P1	experimenter A	2	10	C8	2.21515	121.07	1.82713
P1	experimenter A	2	10	D8	1.61635	88.342	1.61635
P1	experimenter A	2	10	E8	1.87365	102.405	1.87365
P1	experimenter A	2	20	B9	1.61455	88.2437	1.61455
P1	experimenter A	2	20	C9	2.24705	122.813	1.81187
P1	experimenter A	2	20	D9	1.64995	90.1784	1.64995
P1	experimenter A	2	20	E9	1.73595	94.8788	1.73595
P1	experimenter A	2	40	B10	1.25585	68.6388	1.25585
P1	experimenter A	2	40	C10	2.28765	125.032	1.68047
P1	experimenter A	2	40	D10	1.58025	86.369	1.58025
P1	experimenter A	2	40	E10	1.59815	87.3473	1.59815
P1	experimenter A	2	80	B11	1.9566	106.938	1.9566
P1	experimenter A	2	80	C11	1.9645	107.37	1.9645
P1	experimenter A	2	80	D11	1.7122	93.5807	1.7122
P1	experimenter A	2	80	E11	1.6041	87.6725	1.6041
P1	experimenter A	3	0	B2	1.3213	93.7192	1.3213
P1	experimenter A	3	0	C2	1.4412	102.224	1.4412
P1	experimenter A	3	0	D2	1.572	111.501	1.572
P1	experimenter A	3	0	E2	1.3049	92.5559	1.3049
P1	experimenter A	3	0.3125	B3	1.4961	106.118	1.4961
P1	experimenter A	3	0.3125	C3	1.4543	103.153	1.4543
P1	experimenter A	3	0.3125	D3	1.5433	109.466	1.5433
P1	experimenter A	3	0.3125	E3	1.5695	111.324	1.5695
P1	experimenter A	3	0.625	B4	1.2586	89.2719	1.2586
P1	experimenter A	3	0.625	C4	1.5307	108.572	1.5307
P1	experimenter A	3	0.625	D4	1.2375	87.7753	1.2375
P1	experimenter A	3	0.625	E4	1.3533	95.9889	1.3533
P1	experimenter A	3	1.25	B5	1.4811	105.054	1.4811
P1	experimenter A	3	1.25	C5	1.3275	94.159	1.3275
P1	experimenter A	3	1.25	D5	1.4455	102.529	1.4455
P1	experimenter A	3	1.25	E5	1.383	98.0955	1.383
P1	experimenter A	3	2.5	B6	1.3025	92.3857	1.3025
P1	experimenter A	3	2.5	C6	1.5268	108.295	1.5268
P1	experimenter A	3	2.5	D6	1.2368	87.7256	1.2368
P1	experimenter A	3	2.5	E6	1.3955	98.9822	1.3955
P1	experimenter A	3	5	B7	1.21465	86.1546	1.21465
P1	experimenter A	3	5	C7	1.40155	99.4113	1.40155
P1	experimenter A	3	5	D7	1.32185	93.7582	1.32185
P1	experimenter A	3	5	E7	1.40225	99.4609	1.40225
P1	experimenter A	3	10	B8	1.5211	107.891	1.5211
P1	experimenter A	3	10	C8	1.489	105.614	1.489
P1	experimenter A	3	10	D8	1.4399	102.131	1.4399
P1	experimenter A	3	10	E8	1.3387	94.9534	1.3387
P1	experimenter A	3	20	B9	1.46895	104.192	1.46895
P1	experimenter A	3	20	C9	1.44125	102.227	1.44125
P1	experimenter A	3	20	D9	1.51845	107.703	1.51845
P1	experimenter A	3	20	E9	1.34635	95.496	1.34635
P1	experimenter A	3	40	B10	1.39005	98.5956	1.39005
P1	experimenter A	3	40	C10	1.30455	92.5311	1.30455
P1	experimenter A	3	40	D10	1.36005	96.4677	1.36005
P1	experimenter A	3	40	E10	1.29145	91.6019	1.29145
P1	experimenter A	3	80	B11	1.1624	82.4485	1.1624
P1	experimenter A	3	80	C11	1.4158	100.422	1.4158
P1	experimenter A	3	80	D11	1.3382	94.9179	1.3382
P1	experimenter A	3	80	E11	1.5458	109.643	1.5458
P1	experimenter B	1	0	B2	0.9447	100.202	0.9447
P1	experimenter B	1	0	C2	0.9186	97.4332	0.9186
P1	experimenter B	1	0	D2	0.8788	93.2117	0.8788
P1	experimenter B	1	0	E2	1.0291	109.154	1.0291
P1	experimenter B	1	0.3125	B3	0.8666	91.9177	0.8666
P1	experimenter B	1	0.3125	C3	0.938	99.4909	0.938
P1	experimenter B	1	0.3125	D3	0.8577	90.9737	0.8577
P1	experimenter B	1	0.3125	E3	0.9457	100.308	0.9457
P1	experimenter B	1	0.625	B4	0.98585	104.566	0.98585
P1	experimenter B	1	0.625	C4	1.08305	114.876	1.08305
P1	experimenter B	1	0.625	D4	0.97705	103.633	0.97705
P1	experimenter B	1	0.625	E4	0.81295	86.2272	0.81295
P1	experimenter B	1	1.25	B5	0.9668	102.546	0.9668
P1	experimenter B	1	1.25	C5	0.9467	100.414	0.9467
P1	experimenter B	1	1.25	D5	0.9191	97.4862	0.9191
P1	experimenter B	1	1.25	E5	0.8557	90.7616	0.8557
P1	experimenter B	1	2.5	B6	0.93225	98.881	0.93225
P1	experimenter B	1	2.5	C6	1.13125	119.988	1.13125
P1	experimenter B	1	2.5	D6	0.92275	97.8734	0.92275
P1	experimenter B	1	2.5	E6	0.64895	68.8322	0.64895
P1	experimenter B	1	5	B7	1.01745	107.918	1.01745
P1	experimenter B	1	5	C7	1.01105	107.239	1.01105
P1	experimenter B	1	5	D7	0.93365	99.0295	0.93365
P1	experimenter B	1	5	E7	0.81905	86.8742	0.81905
P1	experimenter B	1	10	B8	0.9396	99.6606	0.9396
P1	experimenter B	1	10	C8	1.0185	108.029	1.0185
P1	experimenter B	1	10	D8	0.9509	100.859	0.9509
P1	experimenter B	1	10	E8	0.8699	92.2677	0.8699
P1	experimenter B	1	20	B9	0.9362	99.3	0.9362
P1	experimenter B	1	20	C9	1.0266	108.888	1.0266
P1	experimenter B	1	20	D9	1.117	118.477	1.117
P1	experimenter B	1	20	E9	0.908	96.3089	0.908
P1	experimenter B	1	40	B10	0.992	105.218	0.992
P1	experimenter B	1	40	C10	0.9873	104.72	0.9873
P1	experimenter B	1	40	D10	1.0821	114.775	1.0821
P1	experimenter B	1	40	E10	0.9486	100.615	0.9486
P1	experimenter B	1	80	B11	0.9686	102.737	0.9686
P1	experimenter B	1	80	C11	1.0671	113.184	1.0671
P1	experimenter B	1	80	D11	0.9218	97.7726	0.9218
P1	experimenter B	1	80	E11	1.14	120.916	1.14
P1	experimenter B	2	0	B2	1.295	97.8707	1.295
P1	experimenter B	2	0	C2	1.4637	110.62	1.4637
P1	experimenter B	2	0	D2	1.3178	99.5938	1.3178
P1	experimenter B	2	0	E2	1.2162	91.9153	1.2162
P1	experimenter B	2	0.3125	B3	1.31885	99.6731	1.31885
P1	experimenter B	2	0.3125	C3	1.17595	88.8734	1.17595
P1	experimenter B	2	0.3125	D3	1.28655	97.232	1.28655
P1	experimenter B	2	0.3125	E3	1.08475	81.9808	1.08475
P1	experimenter B	2	0.625	B4	1.36335	103.036	1.36335
P1	experimenter B	2	0.625	C4	1.24825	94.3375	1.24825
P1	experimenter B	2	0.625	D4	1.16245	87.8531	1.16245
P1	experimenter B	2	0.625	E4	1.23595	93.4079	1.23595
P1	experimenter B	2	1.25	B5	1.3859	104.74	1.3859
P1	experimenter B	2	1.25	C5	1.1591	87.5999	1.1591
P1	experimenter B	2	1.25	D5	1.2759	96.4272	1.2759
P1	experimenter B	2	1.25	E5	1.1004	83.1636	1.1004
P1	experimenter B	2	2.5	B6	1.36575	103.218	1.36575
P1	experimenter B	2	2.5	C6	1.15935	87.6188	1.15935
P1	experimenter B	2	2.5	D6	1.09935	83.0842	1.09935
P1	experimenter B	2	2.5	E6	1.34245	101.457	1.34245
P1	experimenter B	2	5	B7	1.3832	104.536	1.3832
P1	experimenter B	2	5	C7	1.2444	94.0465	1.2444
P1	experimenter B	2	5	D7	1.0844	81.9544	1.0844
P1	experimenter B	2	5	E7	1.1307	85.4535	1.1307
P1	experimenter B	2	10	B8	1.32745	100.323	1.32745
P1	experimenter B	2	10	C8	1.34055	101.313	1.34055
P1	experimenter B	2	10	D8	1.10075	83.1901	1.10075
P1	experimenter B	2	10	E8	1.19035	89.9616	1.19035
P1	experimenter B	2	20	B9	1.3383	101.143	1.3383
P1	experimenter B	2	20	C9	1.2209	92.2705	1.2209
P1	experimenter B	2	20	D9	1.3508	102.088	1.3508
P1	experimenter B	2	20	E9	1.1453	86.557	1.1453
P1	experimenter B	2	40	B10	1.3343	100.841	1.3343
P1	experimenter B	2	40	C10	1.3908	105.111	1.3908
P1	experimenter B	2	40	D10	1.343	101.498	1.343
P1	experimenter B	2	40	E10	1.4893	112.555	1.4893
P1	experimenter B	2	80	B11	1.43225	108.243	1.43225
P1	experimenter B	2	80	C11	1.43275	108.281	1.43275
P1	experimenter B	2	80	D11	1.51365	114.395	1.51365
P1	experimenter B	2	80	E11	1.31235	99.1819	1.31235
P1	experimenter B	3	0	B2	1.0027	78.0934	1.0027
P1	experimenter B	3	0	C2	1.3591	105.851	1.3591
P1	experimenter B	3	0	D2	1.5083	117.471	1.5083
P1	experimenter B	3	0	E2	1.2658	98.5845	1.2658
P1	experimenter B	3	0.3125	B3	1.43075	111.431	1.43075
P1	experimenter B	3	0.3125	C3	1.37465	107.062	1.37465
P1	experimenter B	3	0.3125	D3	1.18625	92.3889	1.18625
P1	experimenter B	3	0.3125	E3	1.10675	86.1972	1.10675
P1	experimenter B	3	0.625	B4	1.4402	112.167	1.4402
P1	experimenter B	3	0.625	C4	1.2603	98.1561	1.2603
P1	experimenter B	3	0.625	D4	1.2545	97.7044	1.2545
P1	experimenter B	3	0.625	E4	1.3738	106.996	1.3738
P1	experimenter B	3	1.25	B5	1.48335	115.528	1.48335
P1	experimenter B	3	1.25	C5	1.41635	110.31	1.41635
P1	experimenter B	3	1.25	D5	1.20385	93.7596	1.20385
P1	experimenter B	3	1.25	E5	1.60715	125.17	1.60715
P1	experimenter B	3	2.5	B6	1.5562	121.202	1.5562
P1	experimenter B	3	2.5	C6	1.3797	107.455	1.3797
P1	experimenter B	3	2.5	D6	1.3212	102.899	1.3212
P1	experimenter B	3	2.5	E6	1.7954	139.831	1.7954
P1	experimenter B	3	5	B7	1.4843	115.602	1.4843
P1	experimenter B	3	5	C7	1.3321	103.748	1.3321
P1	experimenter B	3	5	D7	1.2943	100.804	1.2943
P1	experimenter B	3	5	E7	1.4882	115.906	1.4882
P1	experimenter B	3	10	B8	1.3957	108.701	1.3957
P1	experimenter B	3	10	C8	1.3383	104.231	1.3383
P1	experimenter B	3	10	D8	1.2538	97.6499	1.2538
P1	experimenter B	3	10	E8	1.3903	108.281	1.3903
P1	experimenter B	3	20	B9	1.4884	115.921	1.4884
P1	experimenter B	3	20	C9	1.4739	114.792	1.4739
P1	experimenter B	3	20	D9	1.3385	104.247	1.3385
P1	experimenter B	3	20	E9	1.714	133.492	1.714
P1	experimenter B	3	40	B10	1.4823	115.446	1.4823
P1	experimenter B	3	40	C10	1.4253	111.007	1.4253
P1	experimenter B	3	40	D10	1.3606	105.968	1.3606
P1	experimenter B	3	40	E10	1.5106	117.65	1.5106
P1	experimenter B	3	80	B11	1.4875	115.851	1.4875
P1	experimenter B	3	80	C11	1.275	99.301	1.275
P1	experimenter B	3	80	D11	1.3388	104.27	1.3388
P1	experimenter B	3	80	E11	1.3126	102.229	1.3126
P2	experimenter A	1	0	B2	0.4351	86.0519	0.4351
P2	experimenter A	1	0	C2	0.5474	108.262	0.5474
P2	experimenter A	1	0	D2	0.4965	98.1953	0.4965
P2	experimenter A	1	0	E2	0.5435	107.491	0.5435
P2	experimenter A	1	0.3125	B3	0.31215	61.7355	0.31215
P2	experimenter A	1	0.3125	C3	0.42455	83.9654	0.42455
P2	experimenter A	1	0.3125	D3	0.45555	90.0964	0.45555
P2	experimenter A	1	0.3125	E3	0.40135	79.377	0.40135
P2	experimenter A	1	0.625	B4	0.4375	86.5266	0.4375
P2	experimenter A	1	0.625	C4	0.5017	99.2237	0.5017
P2	experimenter A	1	0.625	D4	0.5008	99.0457	0.5008
P2	experimenter A	1	0.625	E4	0.4662	92.2027	0.4662
P2	experimenter A	1	1.25	B5	0.43465	85.9629	0.43465
P2	experimenter A	1	1.25	C5	0.43885	86.7936	0.43885
P2	experimenter A	1	1.25	D5	0.50915	100.697	0.50915
P2	experimenter A	1	1.25	E5	0.35655	70.5167	0.35655
P2	experimenter A	1	2.5	B6	0.4184	82.7491	0.4184
P2	experimenter A	1	2.5	C6	0.483	95.5253	0.483
P2	experimenter A	1	2.5	D6	0.5482	108.42	0.5482
P2	experimenter A	1	2.5	E6	0.3719	73.5525	0.3719
P2	experimenter A	1	5	B7	0.4542	89.8294	0.4542
P2	experimenter A	1	5	C7	0.5163	102.111	0.5163
P2	experimenter A	1	5	D7	0.6141	121.454	0.6141
P2	experimenter A	1	5	E7	0.4555	90.0865	0.4555
P2	experimenter A	1	10	B8	0.55475	109.716	0.55475
P2	experimenter A	1	10	C8	0.65245	129.038	0.65245
P2	experimenter A	1	10	D8	0.70895	140.213	0.70895
P2	experimenter A	1	10	E8	0.55645	110.052	0.55645
P2	experimenter A	1	20	B9	0.4243	83.9159	0.4243
P2	experimenter A	1	20	C9	0.2124	42.0074	0.2124
P2	experimenter A	1	20	D9	0.5393	106.66	0.5393
P2	experimenter A	1	20	E9	0.5095	100.766	0.5095
P2	experimenter A	1	40	B10	0.46445	91.8566	0.46445
P2	experimenter A	1	40	C10	0.48225	95.377	0.48225
P2	experimenter A	1	40	D10	0.62605	123.817	0.62605
P2	experimenter A	1	40	E10	0.58245	115.194	0.58245
P2	experimenter A	1	80	B11	0.41765	82.6007	0.41765
P2	experimenter A	1	80	C11	0.56555	111.852	0.56555
P2	experimenter A	1	80	D11	0.60735	120.119	0.60735
P2	experimenter A	1	80	E11	0.56855	112.445	0.56855
P2	experimenter A	2	0	B2	0.7554	91.3532	0.7554
P2	experimenter A	2	0	C2	0.8867	107.232	0.8867
P2	experimenter A	2	0	D2	1.0258	124.054	1.0258
P2	experimenter A	2	0	E2	0.6397	77.3612	0.6397
P2	experimenter A	2	0.3125	B3	0.77345	93.5361	0.77345
P2	experimenter A	2	0.3125	C3	0.98775	119.452	0.98775
P2	experimenter A	2	0.3125	D3	1.16595	141.003	1.16595
P2	experimenter A	2	0.3125	E3	0.77825	94.1166	0.77825
P2	experimenter A	2	0.625	B4	0.95165	115.086	0.95165
P2	experimenter A	2	0.625	C4	0.92395	111.737	0.92395
P2	experimenter A	2	0.625	D4	0.93585	113.176	0.93585
P2	experimenter A	2	0.625	E4	0.88665	107.226	0.88665
P2	experimenter A	2	1.25	B5	0.9976	120.643	0.9976
P2	experimenter A	2	1.25	C5	1.0166	122.941	1.0166
P2	experimenter A	2	1.25	D5	1.0653	128.831	1.0653
P2	experimenter A	2	1.25	E5	1.0407	125.856	1.0407
P2	experimenter A	2	2.5	B6	0.90325	109.233	0.90325
P2	experimenter A	2	2.5	C6	0.89965	108.798	0.89965
P2	experimenter A	2	2.5	D6	1.02255	123.661	1.02255
P2	experimenter A	2	2.5	E6	0.92375	111.712	0.92375
P2	experimenter A	2	5	B7	0.8788	106.276	0.8788
P2	experimenter A	2	5	C7	0.9873	119.398	0.9873
P2	experimenter A	2	5	D7	1.0828	130.947	1.0828
P2	experimenter A	2	5	E7	0.9413	113.835	0.9413
P2	experimenter A	2	10	B8	0.907	109.687	0.907
P2	experimenter A	2	10	C8	0.9927	120.051	0.9927
P2	experimenter A	2	10	D8	0.9973	120.607	0.9973
P2	experimenter A	2	10	E8	0.8273	100.048	0.8273
P2	experimenter A	2	20	B9	0.76905	93.004	0.76905
P2	experimenter A	2	20	C9	0.94655	114.47	0.94655
P2	experimenter A	2	20	D9	1.01895	123.225	1.01895
P2	experimenter A	2	20	E9	0.75495	91.2988	0.75495
P2	experimenter A	2	40	B10	1.0079	121.889	1.0079
P2	experimenter A	2	40	C10	0.9753	117.947	0.9753
P2	experimenter A	2	40	D10	1.0827	130.935	1.0827
P2	experimenter A	2	40	E10	0.9379	113.424	0.9379
P2	experimenter A	2	80	B11	0.9365	113.254	0.9365
P2	experimenter A	2	80	C11	0.9786	118.346	0.9786
P2	experimenter A	2	80	D11	1.0772	130.27	1.0772
P2	experimenter A	2	80	E11	0.9743	117.826	0.9743
P2	experimenter A	3	0	B2	0.90775	111.93	0.90775
P2	experimenter A	3	0	C2	0.88915	109.636	0.88915
P2	experimenter A	3	0	D2	0.66315	81.7694	0.66315
P2	experimenter A	3	0	E2	0.78395	96.6646	0.78395
P2	experimenter A	3	0.3125	B3	0.7442	91.7633	0.7442
P2	experimenter A	3	0.3125	C3	0.9717	119.815	0.9717
P2	experimenter A	3	0.3125	D3	0.6711	82.7497	0.6711
P2	experimenter A	3	0.3125	E3	0.6547	80.7275	0.6547
P2	experimenter A	3	0.625	B4	0.9674	119.285	0.9674
P2	experimenter A	3	0.625	C4	1.1336	139.778	1.1336
P2	experimenter A	3	0.625	D4	0.9775	120.53	0.9775
P2	experimenter A	3	0.625	E4	0.8876	109.445	0.8876
P2	experimenter A	3	1.25	B5	1.09935	135.555	1.09935
P2	experimenter A	3	1.25	C5	0.93825	115.691	0.93825
P2	experimenter A	3	1.25	D5	0.89535	110.401	0.89535
P2	experimenter A	3	1.25	E5	1.01775	125.493	1.01775
P2	experimenter A	3	2.5	B6	1.04875	129.316	1.04875
P2	experimenter A	3	2.5	C6	1.03675	127.836	1.03675
P2	experimenter A	3	2.5	D6	0.81235	100.166	0.81235
P2	experimenter A	3	2.5	E6	0.92875	114.519	0.92875
P2	experimenter A	3	5	B7	1.01005	124.544	1.01005
P2	experimenter A	3	5	C7	1.03305	127.38	1.03305
P2	experimenter A	3	5	D7	0.83245	102.645	0.83245
P2	experimenter A	3	5	E7	0.93415	115.185	0.93415
P2	experimenter A	3	10	B8	1.09705	135.271	1.09705
P2	experimenter A	3	10	C8	1.02125	125.925	1.02125
P2	experimenter A	3	10	D8	0.83565	103.039	0.83565
P2	experimenter A	3	10	E8	1.05625	130.24	1.05625
P2	experimenter A	3	20	B9	1.0891	134.291	1.0891
P2	experimenter A	3	20	C9	1.0958	135.117	1.0958
P2	experimenter A	3	20	D9	1.0402	128.261	1.0402
P2	experimenter A	3	20	E9	1.147	141.43	1.147
P2	experimenter A	3	40	B10	1.09355	134.84	1.09355
P2	experimenter A	3	40	C10	1.00135	123.471	1.00135
P2	experimenter A	3	40	D10	0.92515	114.075	0.92515
P2	experimenter A	3	40	E10	1.02805	126.763	1.02805
P2	experimenter A	3	80	B11	0.77755	95.8755	0.77755
P2	experimenter A	3	80	C11	1.02465	126.344	1.02465
P2	experimenter A	3	80	D11	0.92175	113.656	0.92175
P2	experimenter A	3	80	E11	0.71515	88.1813	0.71515
P2	experimenter B	1	0	B2	1.2734	102.007	1.2734
P2	experimenter B	1	0	C2	1.2546	100.501	1.2546
P2	experimenter B	1	0	D2	1.2102	96.944	1.2102
P2	experimenter B	1	0	E2	1.2552	100.549	1.2552
P2	experimenter B	1	0.3125	B3	1.4206	113.798	1.4206
P2	experimenter B	1	0.3125	C3	1.0989	88.0282	1.0989
P2	experimenter B	1	0.3125	D3	0.9598	76.8855	0.9598
P2	experimenter B	1	0.3125	E3	1.0414	83.4221	1.0414
P2	experimenter B	1	0.625	B4	1.00105	80.1899	1.12598
P2	experimenter B	1	0.625	C4	1.17225	93.904	1.17225
P2	experimenter B	1	0.625	D4	1.16565	93.3753	1.16565
P2	experimenter B	1	0.625	E4	1.16495	93.3192	1.16495
P2	experimenter B	1	1.25	B5	1.17565	94.1763	1.17565
P2	experimenter B	1	1.25	C5	1.19695	95.8826	1.19695
P2	experimenter B	1	1.25	D5	1.27775	102.355	1.27775
P2	experimenter B	1	1.25	E5	1.24205	99.4953	1.24205
P2	experimenter B	1	2.5	B6	1.24355	99.6155	1.24355
P2	experimenter B	1	2.5	C6	1.33975	107.322	1.33975
P2	experimenter B	1	2.5	D6	1.25875	100.833	1.25875
P2	experimenter B	1	2.5	E6	1.32915	106.473	1.32915
P2	experimenter B	1	5	B7	1.11995	89.7144	1.11995
P2	experimenter B	1	5	C7	1.15905	92.8466	1.15905
P2	experimenter B	1	5	D7	1.25465	100.505	1.25465
P2	experimenter B	1	5	E7	1.20035	96.1549	1.20035
P2	experimenter B	1	10	B8	1.1684	93.5955	1.1684
P2	experimenter B	1	10	C8	1.2665	101.454	1.2665
P2	experimenter B	1	10	D8	1.3414	107.454	1.3414
P2	experimenter B	1	10	E8	1.3974	111.94	1.3974
P2	experimenter B	1	20	B9	1.26045	100.969	1.26045
P2	experimenter B	1	20	C9	1.31255	105.143	1.31255
P2	experimenter B	1	20	D9	1.29395	103.653	1.29395
P2	experimenter B	1	20	E9	1.35835	108.812	1.35835
P2	experimenter B	1	40	B10	1.2744	102.087	1.2744
P2	experimenter B	1	40	C10	1.3543	108.487	1.3543
P2	experimenter B	1	40	D10	1.3823	110.73	1.3823
P2	experimenter B	1	40	E10	1.3619	109.096	1.3619
P2	experimenter B	1	80	B11	1.25255	100.336	1.25255
P2	experimenter B	1	80	C11	1.31405	105.263	1.31405
P2	experimenter B	1	80	D11	1.25525	100.553	1.25525
P2	experimenter B	1	80	E11	1.30395	104.454	1.30395
P2	experimenter B	2	0	B2	1.16705	101.12	1.16705
P2	experimenter B	2	0	C2	1.07085	92.7846	1.07085
P2	experimenter B	2	0	D2	1.17885	102.142	1.17885
P2	experimenter B	2	0	E2	1.19975	103.953	1.19975
P2	experimenter B	2	0.3125	B3	1.15875	100.401	1.15875
P2	experimenter B	2	0.3125	C3	1.14305	99.0404	1.14305
P2	experimenter B	2	0.3125	D3	1.11045	96.2157	1.11045
P2	experimenter B	2	0.3125	E3	1.16125	100.617	1.16125
P2	experimenter B	2	0.625	B4	1.15025	99.6642	1.15025
P2	experimenter B	2	0.625	C4	1.14135	98.8931	1.14135
P2	experimenter B	2	0.625	D4	1.20455	104.369	1.20455
P2	experimenter B	2	0.625	E4	1.18525	102.697	1.18525
P2	experimenter B	2	1.25	B5	1.15855	100.383	1.15855
P2	experimenter B	2	1.25	C5	1.17055	101.423	1.17055
P2	experimenter B	2	1.25	D5	1.41405	122.521	1.24053
P2	experimenter B	2	1.25	E5	1.21895	105.617	1.21895
P2	experimenter B	2	2.5	B6	1.13615	98.4425	1.13615
P2	experimenter B	2	2.5	C6	1.25205	108.485	1.25205
P2	experimenter B	2	2.5	D6	1.19675	103.693	1.19675
P2	experimenter B	2	2.5	E6	1.21495	105.27	1.21495
P2	experimenter B	2	5	B7	1.1668	101.098	1.1668
P2	experimenter B	2	5	C7	1.1874	102.883	1.1874
P2	experimenter B	2	5	D7	1.2264	106.262	1.2264
P2	experimenter B	2	5	E7	1.2175	105.491	1.2175
P2	experimenter B	2	10	B8	1.16955	101.337	1.16955
P2	experimenter B	2	10	C8	1.19605	103.633	1.19605
P2	experimenter B	2	10	D8	1.30895	113.415	1.30895
P2	experimenter B	2	10	E8	1.20565	104.464	1.20565
P2	experimenter B	2	20	B9	1.1426	99.0014	1.1426
P2	experimenter B	2	20	C9	0.9889	85.684	0.9889
P2	experimenter B	2	20	D9	1.212	105.015	1.212
P2	experimenter B	2	20	E9	1.1802	102.259	1.1802
P2	experimenter B	2	40	B10	1.1794	102.19	1.1794
P2	experimenter B	2	40	C10	1.22	105.708	1.22
P2	experimenter B	2	40	D10	1.2383	107.293	1.2383
P2	experimenter B	2	40	E10	1.2072	104.599	1.2072
P2	experimenter B	2	80	B11	0.9404	81.4816	1.15927
P2	experimenter B	2	80	C11	1.2261	106.236	1.2261
P2	experimenter B	2	80	D11	1.2053	104.434	1.2053
P2	experimenter B	2	80	E11	1.2653	109.633	1.2653
P2	experimenter B	3	0	B2	1.2295	106.149	1.2295
P2	experimenter B	3	0	C2	1.2062	104.138	1.2062
P2	experimenter B	3	0	D2	0.9964	86.0245	1.15828
P2	experimenter B	3	0	E2	1.201	103.689	1.201
P2	experimenter B	3	0.3125	B3	1.3355	115.301	1.3355
P2	experimenter B	3	0.3125	C3	1.2621	108.964	1.2621
P2	experimenter B	3	0.3125	D3	1.2103	104.492	1.2103
P2	experimenter B	3	0.3125	E3	1.26	108.782	1.26
P2	experimenter B	3	0.625	B4	1.25015	107.932	1.25015
P2	experimenter B	3	0.625	C4	1.27975	110.488	1.27975
P2	experimenter B	3	0.625	D4	1.24015	107.069	1.24015
P2	experimenter B	3	0.625	E4	1.27275	109.883	1.27275
P2	experimenter B	3	1.25	B5	1.24755	107.708	1.24755
P2	experimenter B	3	1.25	C5	1.20345	103.9	1.20345
P2	experimenter B	3	1.25	D5	1.34655	116.255	1.34655
P2	experimenter B	3	1.25	E5	1.26335	109.072	1.26335
P2	experimenter B	3	2.5	B6	1.2682	109.49	1.2682
P2	experimenter B	3	2.5	C6	1.3804	119.177	1.3804
P2	experimenter B	3	2.5	D6	1.2598	108.765	1.2598
P2	experimenter B	3	2.5	E6	1.2228	105.571	1.2228
P2	experimenter B	3	5	B7	1.2628	109.024	1.2628
P2	experimenter B	3	5	C7	1.182	102.048	1.182
P2	experimenter B	3	5	D7	1.2081	104.302	1.2081
P2	experimenter B	3	5	E7	1.2313	106.305	1.2313
P2	experimenter B	3	10	B8	1.13285	97.8049	1.13285
P2	experimenter B	3	10	C8	1.22715	105.946	1.22715
P2	experimenter B	3	10	D8	1.17705	101.621	1.17705
P2	experimenter B	3	10	E8	1.36255	117.636	1.36255
P2	experimenter B	3	20	B9	1.27235	109.849	1.27235
P2	experimenter B	3	20	C9	1.16265	100.378	1.16265
P2	experimenter B	3	20	D9	1.21095	104.548	1.21095
P2	experimenter B	3	20	E9	1.15215	99.4712	1.15215
P2	experimenter B	3	40	B10	1.24125	107.164	1.24125
P2	experimenter B	3	40	C10	1.20455	103.995	1.20455
P2	experimenter B	3	40	D10	1.27555	110.125	1.27555
P2	experimenter B	3	40	E10	1.19385	103.071	1.19385
P2	experimenter B	3	80	B11	1.1781	101.712	1.1781
P2	experimenter B	3	80	C11	1.2687	109.534	1.2687
P2	experimenter B	3	80	D11	1.2771	110.259	1.2771
P2	experimenter B	3	80	E11	1.2548	108.334	1.2548
P3	experimenter A	1	0	B2	1.76525	87.4828	1.76525
P3	experimenter A	1	0	C2	2.06755	102.464	2.06755
P3	experimenter A	1	0	D2	2.07215	102.692	2.07215
P3	experimenter A	1	0	E2	2.16635	107.361	2.16635
P3	experimenter A	1	0.3125	B3	1.9559	96.9311	1.9559
P3	experimenter A	1	0.3125	C3	2.1962	108.84	2.1962
P3	experimenter A	1	0.3125	D3	2.3019	114.078	2.3019
P3	experimenter A	1	0.3125	E3	2.2847	113.226	2.2847
P3	experimenter A	1	0.625	B4	2.0422	101.208	2.0422
P3	experimenter A	1	0.625	C4	2.3156	114.757	2.3156
P3	experimenter A	1	0.625	D4	2.2766	112.824	2.2766
P3	experimenter A	1	0.625	E4	2.3222	115.084	2.3222
P3	experimenter A	1	1.25	B5	2.02735	100.472	2.02735
P3	experimenter A	1	1.25	C5	2.21765	109.903	2.21765
P3	experimenter A	1	1.25	D5	2.23595	110.81	2.23595
P3	experimenter A	1	1.25	E5	2.21885	109.962	2.21885
P3	experimenter A	1	2.5	B6	2.0851	103.334	2.0851
P3	experimenter A	1	2.5	C6	2.2037	109.212	2.2037
P3	experimenter A	1	2.5	D6	2.2911	113.543	2.2911
P3	experimenter A	1	2.5	E6	2.308	114.381	2.308
P3	experimenter A	1	5	B7	2.1274	105.43	2.1274
P3	experimenter A	1	5	C7	2.3373	115.833	2.3373
P3	experimenter A	1	5	D7	2.3288	115.411	2.3288
P3	experimenter A	1	5	E7	2.314	114.678	2.314
P3	experimenter A	1	10	B8	2.0351	100.856	2.0351
P3	experimenter A	1	10	C8	2.2378	110.902	2.2378
P3	experimenter A	1	10	D8	2.2897	113.474	2.2897
P3	experimenter A	1	10	E8	2.2864	113.31	2.2864
P3	experimenter A	1	20	B9	2.0919	103.671	2.0919
P3	experimenter A	1	20	C9	2.247	111.358	2.247
P3	experimenter A	1	20	D9	2.2845	113.216	2.2845
P3	experimenter A	1	20	E9	2.3524	116.581	2.3524
P3	experimenter A	1	40	B10	2.00545	99.3867	2.00545
P3	experimenter A	1	40	C10	2.17245	107.663	2.17245
P3	experimenter A	1	40	D10	2.22325	110.181	2.22325
P3	experimenter A	1	40	E10	2.23475	110.75	2.23475
P3	experimenter A	1	80	B11	1.84815	91.5912	1.84815
P3	experimenter A	1	80	C11	1.96075	97.1715	1.96075
P3	experimenter A	1	80	D11	1.98835	98.5393	1.98835
P3	experimenter A	1	80	E11	1.98835	98.5393	1.98835
P3	experimenter A	2	0	B2	1.49385	89.503	1.49385
P3	experimenter A	2	0	C2	1.68775	101.12	1.68775
P3	experimenter A	2	0	D2	1.74255	104.404	1.74255
P3	experimenter A	2	0	E2	1.75205	104.973	1.75205
P3	experimenter A	2	0.3125	B3	1.61105	96.525	1.61105
P3	experimenter A	2	0.3125	C3	1.79355	107.459	1.79355
P3	experimenter A	2	0.3125	D3	1.80005	107.849	1.80005
P3	experimenter A	2	0.3125	E3	1.81585	108.795	1.81585
P3	experimenter A	2	0.625	B4	1.6239	97.2949	1.6239
P3	experimenter A	2	0.625	C4	1.7137	102.675	1.7137
P3	experimenter A	2	0.625	D4	1.7575	105.299	1.7575
P3	experimenter A	2	0.625	E4	1.7531	105.036	1.7531
P3	experimenter A	2	1.25	B5	1.66825	99.9521	1.66825
P3	experimenter A	2	1.25	C5	1.70105	101.917	1.70105
P3	experimenter A	2	1.25	D5	1.76945	106.015	1.76945
P3	experimenter A	2	1.25	E5	1.71845	102.96	1.71845
P3	experimenter A	2	2.5	B6	1.6694	100.021	1.6694
P3	experimenter A	2	2.5	C6	1.7803	106.665	1.7803
P3	experimenter A	2	2.5	D6	1.7625	105.599	1.7625
P3	experimenter A	2	2.5	E6	1.788	107.127	1.788
P3	experimenter A	2	5	B7	1.66755	99.9101	1.66755
P3	experimenter A	2	5	C7	1.70585	102.205	1.70585
P3	experimenter A	2	5	D7	1.73885	104.182	1.73885
P3	experimenter A	2	5	E7	1.76355	105.662	1.76355
P3	experimenter A	2	10	B8	1.6353	97.9779	1.6353
P3	experimenter A	2	10	C8	1.7135	102.663	1.7135
P3	experimenter A	2	10	D8	1.7352	103.963	1.7352
P3	experimenter A	2	10	E8	1.6843	100.914	1.6843
P3	experimenter A	2	20	B9	1.66275	99.6225	1.66275
P3	experimenter A	2	20	C9	1.71205	102.576	1.71205
P3	experimenter A	2	20	D9	1.78285	106.818	1.78285
P3	experimenter A	2	20	E9	1.77705	106.471	1.77705
P3	experimenter A	2	40	B10	1.6499	98.8526	1.6499
P3	experimenter A	2	40	C10	1.7891	107.193	1.7891
P3	experimenter A	2	40	D10	1.7004	101.878	1.7004
P3	experimenter A	2	40	E10	1.7581	105.335	1.7581
P3	experimenter A	2	80	B11	1.71005	102.456	1.71005
P3	experimenter A	2	80	C11	1.67885	100.587	1.67885
P3	experimenter A	2	80	D11	1.89765	113.696	1.89765
P3	experimenter A	2	80	E11	1.73735	104.092	1.73735
P3	experimenter A	3	0	B2	3.0231	97.7709	3.0231
P3	experimenter A	3	0	C2	3.0203	97.6803	3.0203
P3	experimenter A	3	0	D2	3.157	102.101	3.157
P3	experimenter A	3	0	E2	3.1677	102.447	3.1677
P3	experimenter A	3	0.3125	B3	2.874	92.9488	2.874
P3	experimenter A	3	0.3125	C3	2.9261	94.6338	2.9261
P3	experimenter A	3	0.3125	D3	2.9379	95.0154	2.9379
P3	experimenter A	3	0.3125	E3	2.9804	96.3899	2.9804
P3	experimenter A	3	0.625	B4	2.95905	95.6994	2.95905
P3	experimenter A	3	0.625	C4	2.99665	96.9155	2.99665
P3	experimenter A	3	0.625	D4	3.03635	98.1994	3.03635
P3	experimenter A	3	0.625	E4	3.10335	100.366	3.10335
P3	experimenter A	3	1.25	B5	3.04445	98.4614	3.04445
P3	experimenter A	3	1.25	C5	3.06405	99.0953	3.06405
P3	experimenter A	3	1.25	D5	3.09795	100.192	3.09795
P3	experimenter A	3	1.25	E5	3.11475	100.735	3.11475
P3	experimenter A	3	2.5	B6	2.89475	93.6199	2.89475
P3	experimenter A	3	2.5	C6	2.95145	95.4536	2.95145
P3	experimenter A	3	2.5	D6	3.00455	97.171	3.00455
P3	experimenter A	3	2.5	E6	2.99615	96.8993	2.99615
P3	experimenter A	3	5	B7	3.09205	100.001	3.09205
P3	experimenter A	3	5	C7	3.09075	99.9588	3.09075
P3	experimenter A	3	5	D7	3.06155	99.0144	3.06155
P3	experimenter A	3	5	E7	3.08995	99.9329	3.08995
P3	experimenter A	3	10	B8	2.889	93.4339	2.889
P3	experimenter A	3	10	C8	2.9621	95.7981	2.9621
P3	experimenter A	3	10	D8	2.9251	94.6014	2.9251
P3	experimenter A	3	10	E8	2.9304	94.7728	2.9304
P3	experimenter A	3	20	B9	3.04965	98.6295	3.04965
P3	experimenter A	3	20	C9	3.01095	97.3779	3.01095
P3	experimenter A	3	20	D9	3.00715	97.255	3.00715
P3	experimenter A	3	20	E9	3.01175	97.4038	3.01175
P3	experimenter A	3	40	B10	2.9436	95.1998	2.9436
P3	experimenter A	3	40	C10	2.9735	96.1668	2.9735
P3	experimenter A	3	40	D10	3.0035	97.137	3.0035
P3	experimenter A	3	40	E10	2.9386	95.038	2.9386
P3	experimenter A	3	80	B11	2.9108	94.139	2.9108
P3	experimenter A	3	80	C11	2.8427	91.9365	2.8427
P3	experimenter A	3	80	D11	2.8734	92.9294	2.8734
P3	experimenter A	3	80	E11	2.8375	91.7683	2.8375
P3	experimenter B	1	0	B2	2.35835	99.6125	2.35835
P3	experimenter B	1	0	C2	2.29125	96.7783	2.29125
P3	experimenter B	1	0	D2	2.42395	102.383	2.42395
P3	experimenter B	1	0	E2	2.39655	101.226	2.39655
P3	experimenter B	1	0.3125	B3	2.42185	102.295	2.42185
P3	experimenter B	1	0.3125	C3	2.41095	101.834	2.41095
P3	experimenter B	1	0.3125	D3	2.55405	107.878	2.55405
P3	experimenter B	1	0.3125	E3	2.50235	105.695	2.50235
P3	experimenter B	1	0.625	B4	2.4135	101.942	2.4135
P3	experimenter B	1	0.625	C4	2.3737	100.261	2.3737
P3	experimenter B	1	0.625	D4	2.6173	110.55	2.6173
P3	experimenter B	1	0.625	E4	2.5065	105.87	2.5065
P3	experimenter B	1	1.25	B5	2.44245	103.165	2.44245
P3	experimenter B	1	1.25	C5	2.42125	102.269	2.42125
P3	experimenter B	1	1.25	D5	2.51555	106.252	2.51555
P3	experimenter B	1	1.25	E5	2.42405	102.388	2.42405
P3	experimenter B	1	2.5	B6	2.46245	104.009	2.46245
P3	experimenter B	1	2.5	C6	2.33695	98.7086	2.33695
P3	experimenter B	1	2.5	D6	2.45625	103.748	2.45625
P3	experimenter B	1	2.5	E6	2.40835	101.724	2.40835
P3	experimenter B	1	5	B7	2.63155	111.152	2.63155
P3	experimenter B	1	5	C7	2.44825	103.41	2.44825
P3	experimenter B	1	5	D7	2.51425	106.197	2.51425
P3	experimenter B	1	5	E7	2.38955	100.93	2.38955
P3	experimenter B	1	10	B8	2.526	106.694	2.526
P3	experimenter B	1	10	C8	2.3989	101.325	2.3989
P3	experimenter B	1	10	D8	2.3603	99.6948	2.3603
P3	experimenter B	1	10	E8	2.4308	102.673	2.4308
P3	experimenter B	1	20	B9	2.3887	100.894	2.3887
P3	experimenter B	1	20	C9	2.5358	107.108	2.5358
P3	experimenter B	1	20	D9	2.4348	102.842	2.4348
P3	experimenter B	1	20	E9	2.3395	98.8163	2.3395
P3	experimenter B	1	40	B10	2.46165	103.976	2.46165
P3	experimenter B	1	40	C10	2.45685	103.773	2.45685
P3	experimenter B	1	40	D10	2.57845	108.909	2.57845
P3	experimenter B	1	40	E10	2.50265	105.707	2.50265
P3	experimenter B	1	80	B11	2.33165	98.4847	2.33165
P3	experimenter B	1	80	C11	2.19735	92.8121	2.19735
P3	experimenter B	1	80	D11	2.50825	105.944	2.50825
P3	experimenter B	1	80	E11	2.37545	100.335	2.37545
P3	experimenter B	2	0	B2	1.92505	99.3164	1.92505
P3	experimenter B	2	0	C2	1.94645	100.42	1.94645
P3	experimenter B	2	0	D2	1.92355	99.239	1.92355
P3	experimenter B	2	0	E2	1.95815	101.024	1.95815
P3	experimenter B	2	0.3125	B3	1.92245	99.1823	1.92245
P3	experimenter B	2	0.3125	C3	1.95465	100.844	1.95465
P3	experimenter B	2	0.3125	D3	1.90785	98.429	1.90785
P3	experimenter B	2	0.3125	E3	1.88865	97.4385	1.88865
P3	experimenter B	2	0.625	B4	1.9542	100.82	1.9542
P3	experimenter B	2	0.625	C4	1.9551	100.867	1.9551
P3	experimenter B	2	0.625	D4	1.8971	97.8744	1.8971
P3	experimenter B	2	0.625	E4	1.9095	98.5142	1.9095
P3	experimenter B	2	1.25	B5	1.9212	99.1178	1.9212
P3	experimenter B	2	1.25	C5	1.922	99.1591	1.922
P3	experimenter B	2	1.25	D5	1.873	96.6311	1.873
P3	experimenter B	2	1.25	E5	1.8875	97.3791	1.8875
P3	experimenter B	2	2.5	B6	1.88675	97.3405	1.88675
P3	experimenter B	2	2.5	C6	1.87645	96.8091	1.87645
P3	experimenter B	2	2.5	D6	1.92505	99.3164	1.92505
P3	experimenter B	2	2.5	E6	1.94225	100.204	1.94225
P3	experimenter B	2	5	B7	1.8525	95.5734	1.8525
P3	experimenter B	2	5	C7	1.9005	98.0498	1.9005
P3	experimenter B	2	5	D7	1.8789	96.9355	1.8789
P3	experimenter B	2	5	E7	1.8802	97.0025	1.8802
P3	experimenter B	2	10	B8	1.906	98.3336	1.906
P3	experimenter B	2	10	C8	1.9246	99.2932	1.9246
P3	experimenter B	2	10	D8	1.7992	92.8236	1.7992
P3	experimenter B	2	10	E8	1.8483	95.3568	1.8483
P3	experimenter B	2	20	B9	1.81965	93.8787	1.81965
P3	experimenter B	2	20	C9	1.84745	95.3129	1.84745
P3	experimenter B	2	20	D9	1.76945	91.2888	1.76945
P3	experimenter B	2	20	E9	1.89175	97.5984	1.89175
P3	experimenter B	2	40	B10	1.8262	94.2166	1.8262
P3	experimenter B	2	40	C10	1.799	92.8133	1.799
P3	experimenter B	2	40	D10	1.6076	82.9387	1.6076
P3	experimenter B	2	40	E10	1.7846	92.0704	1.7846
P3	experimenter B	2	80	B11	2.23705	115.413	2.23705
P3	experimenter B	2	80	C11	1.82345	94.0747	1.82345
P3	experimenter B	2	80	D11	1.69675	87.5381	1.69675
P3	experimenter B	2	80	E11	1.73795	89.6636	1.73795
P3	experimenter B	3	0	B2	2.27435	94.8051	2.27435
P3	experimenter B	3	0	C2	2.41225	100.553	2.41225
P3	experimenter B	3	0	D2	2.38865	99.5696	2.38865
P3	experimenter B	3	0	E2	2.52065	105.072	2.52065
P3	experimenter B	3	0.3125	B3	2.3949	99.8301	2.3949
P3	experimenter B	3	0.3125	C3	2.5448	106.079	2.5448
P3	experimenter B	3	0.3125	D3	2.5112	104.678	2.5112
P3	experimenter B	3	0.3125	E3	2.5261	105.299	2.5261
P3	experimenter B	3	0.625	B4	2.454	102.294	2.454
P3	experimenter B	3	0.625	C4	2.6251	109.426	2.6251
P3	experimenter B	3	0.625	D4	2.632	109.714	2.632
P3	experimenter B	3	0.625	E4	2.6184	109.147	2.6184
P3	experimenter B	3	1.25	B5	2.35835	98.3066	2.35835
P3	experimenter B	3	1.25	C5	2.43965	101.696	2.43965
P3	experimenter B	3	1.25	D5	2.47575	103.2	2.47575
P3	experimenter B	3	1.25	E5	2.49925	104.18	2.49925
P3	experimenter B	3	2.5	B6	2.53025	105.472	2.53025
P3	experimenter B	3	2.5	C6	2.57805	107.465	2.57805
P3	experimenter B	3	2.5	D6	2.58295	107.669	2.58295
P3	experimenter B	3	2.5	E6	2.61565	109.032	2.61565
P3	experimenter B	3	5	B7	2.51935	105.018	2.51935
P3	experimenter B	3	5	C7	2.59645	108.232	2.59645
P3	experimenter B	3	5	D7	2.63995	110.045	2.63995
P3	experimenter B	3	5	E7	2.66215	110.97	2.66215
P3	experimenter B	3	10	B8	2.49965	104.197	2.49965
P3	experimenter B	3	10	C8	2.53535	105.685	2.53535
P3	experimenter B	3	10	D8	2.54635	106.143	2.54635
P3	experimenter B	3	10	E8	2.56985	107.123	2.56985
P3	experimenter B	3	20	B9	2.47505	103.171	2.47505
P3	experimenter B	3	20	C9	2.50735	104.518	2.50735
P3	experimenter B	3	20	D9	2.53015	105.468	2.53015
P3	experimenter B	3	20	E9	2.48315	103.509	2.48315
P3	experimenter B	3	40	B10	2.47805	103.296	2.47805
P3	experimenter B	3	40	C10	2.52475	105.243	2.52475
P3	experimenter B	3	40	D10	2.53505	105.672	2.53505
P3	experimenter B	3	40	E10	2.55215	106.385	2.55215
P3	experimenter B	3	80	B11	2.4142	100.635	2.4142
P3	experimenter B	3	80	C11	2.3988	99.9927	2.3988
P3	experimenter B	3	80	D11	2.456	102.377	2.456
P3	experimenter B	3	80	E11	2.4413	101.764	2.4413

## Sheet: WST_results_all_NM110
partner	experimenter	replicate	concentration	well	well_number	absorption	WST (normaized data)	WST (normaized data; outlier controlled)	absorption (outlier corrected)
P1	experimenter A	1	0	B2	1	1.10885	74.6349	74.6349	1.10885
P1	experimenter A	1	0	C2	2	1.65225	111.21	111.21	1.65225
P1	experimenter A	1	0	D2	3	1.64545	110.753	110.753	1.64545
P1	experimenter A	1	0	E2	4	1.53625	103.402	103.402	1.53625
P1	experimenter A	1	0.3125	B3	1	1.5927	107.202	107.202	1.5927
P1	experimenter A	1	0.3125	C3	2	1.7139	115.36	115.36	1.7139
P1	experimenter A	1	0.3125	D3	3	1.5764	106.105	106.105	1.5764
P1	experimenter A	1	0.3125	E3	4	1.4774	99.4413	99.4413	1.4774
P1	experimenter A	1	0.625	B4	1	1.58685	106.808	106.808	1.58685
P1	experimenter A	1	0.625	C4	2	1.52375	102.561	102.561	1.52375
P1	experimenter A	1	0.625	D4	3	1.85075	124.571	124.571	1.85075
P1	experimenter A	1	0.625	E4	4	1.79355	120.721	120.721	1.79355
P1	experimenter A	1	1.25	B5	1	1.67935	113.034	113.034	1.67935
P1	experimenter A	1	1.25	C5	2	1.63485	110.039	110.039	1.63485
P1	experimenter A	1	1.25	D5	3	1.64465	110.699	110.699	1.64465
P1	experimenter A	1	1.25	E5	4	1.93875	130.494		1.93875
P1	experimenter A	1	2.5	B6	1	1.61855	108.942	108.942	1.61855
P1	experimenter A	1	2.5	C6	2	1.55845	104.897	104.897	1.55845
P1	experimenter A	1	2.5	D6	3	1.69055	113.788	113.788	1.69055
P1	experimenter A	1	2.5	E6	4	1.81875	122.417	122.417	1.81875
P1	experimenter A	1	5	B7	1	1.8892	127.159	127.159	1.8892
P1	experimenter A	1	5	C7	2	1.8827	126.721	126.721	1.8827
P1	experimenter A	1	5	D7	3	1.74	117.117	117.117	1.74
P1	experimenter A	1	5	E7	4	1.5559	104.725	104.725	1.5559
P1	experimenter A	1	10	B8	1	2.16255	145.558		1.82407
P1	experimenter A	1	10	C8	2	1.51685	102.097	102.097	1.51685
P1	experimenter A	1	10	D8	3	1.77385	119.395	119.395	1.77385
P1	experimenter A	1	10	E8	4	1.84305	124.053	124.053	1.84305
P1	experimenter A	1	20	B9	1	1.52395	102.575	102.575	1.52395
P1	experimenter A	1	20	C9	2	1.39715	94.0398	94.0398	1.39715
P1	experimenter A	1	20	D9	3	1.45745	98.0985	98.0985	1.45745
P1	experimenter A	1	20	E9	4	1.26735	85.3032	85.3032	1.26735
P1	experimenter A	1	40	B10	1	0.1084	7.29622	7.29622	0.1084
P1	experimenter A	1	40	C10	2	0.1052	7.08084	7.08084	0.1052
P1	experimenter A	1	40	D10	3	0.1399	9.41644	9.41644	0.1399
P1	experimenter A	1	40	E10	4	0.148	9.96163	9.96163	0.148
P1	experimenter A	1	80	B11	1	0.1167	7.85488	7.85488	0.1167
P1	experimenter A	1	80	C11	2	0.1195	8.04335	8.04335	0.1195
P1	experimenter A	1	80	D11	3	0.1155	7.77411	7.77411	0.1155
P1	experimenter A	1	80	E11	4	0.0837	5.63371	5.63371	0.0837
P1	experimenter A	2	0	B2	1	0.93705	67.9785	67.9785	0.93705
P1	experimenter A	2	0	C2	2	1.55715	112.964	112.964	1.55715
P1	experimenter A	2	0	D2	3	1.39075	100.892	100.892	1.39075
P1	experimenter A	2	0	E2	4	1.62885	118.165	118.165	1.62885
P1	experimenter A	2	0.3125	B3	1	1.5223	110.436	110.436	1.5223
P1	experimenter A	2	0.3125	C3	2	1.1848	85.9516	85.9516	1.48243
P1	experimenter A	2	0.3125	D3	3	1.4783	107.244	107.244	1.4783
P1	experimenter A	2	0.3125	E3	4	1.7443	126.541	126.541	1.7443
P1	experimenter A	2	0.625	B4	1	1.3036	94.57	94.57	1.3036
P1	experimenter A	2	0.625	C4	2	1.3529	98.1465	98.1465	1.3529
P1	experimenter A	2	0.625	D4	3	1.2269	89.0058	89.0058	1.2269
P1	experimenter A	2	0.625	E4	4	1.6625	120.606	120.606	1.6625
P1	experimenter A	2	1.25	B5	1	1.3992	101.505	101.505	1.3992
P1	experimenter A	2	1.25	C5	2	1.5734	114.143	114.143	1.5734
P1	experimenter A	2	1.25	D5	3	1.209	87.7072		1.209
P1	experimenter A	2	1.25	E5	4	1.4276	103.566	103.566	1.4276
P1	experimenter A	2	2.5	B6	1	1.38395	100.399	100.399	1.38395
P1	experimenter A	2	2.5	C6	2	1.33135	96.5831	96.5831	1.33135
P1	experimenter A	2	2.5	D6	3	1.13235	82.1466	82.1466	1.13235
P1	experimenter A	2	2.5	E6	4	1.59545	115.742	115.742	1.59545
P1	experimenter A	2	5	B7	1	1.48315	107.595	107.595	1.48315
P1	experimenter A	2	5	C7	2	1.63745	118.789	118.789	1.63745
P1	experimenter A	2	5	D7	3	1.51115	109.627	109.627	1.51115
P1	experimenter A	2	5	E7	4	1.34325	97.4464	97.4464	1.34325
P1	experimenter A	2	10	B8	1	0.89605	65.0042		1.28885
P1	experimenter A	2	10	C8	2	1.33615	96.9313	96.9313	1.33615
P1	experimenter A	2	10	D8	3	1.42605	103.453	103.453	1.42605
P1	experimenter A	2	10	E8	4	1.49715	108.611	108.611	1.49715
P1	experimenter A	2	20	B9	1	0.7306	53.0016	53.0016	0.7306
P1	experimenter A	2	20	C9	2	0.6629	48.0902	48.0902	0.6629
P1	experimenter A	2	20	D9	3	0.4019	29.1559	29.1559	0.4019
P1	experimenter A	2	20	E9	4	0.4419	32.0577	32.0577	0.4419
P1	experimenter A	2	40	B10	1	0.1382	10.0258	10.0258	0.1382
P1	experimenter A	2	40	C10	2	0.1646	11.9409	11.9409	0.1646
P1	experimenter A	2	40	D10	3	0.1089	7.90018	7.90018	0.1089
P1	experimenter A	2	40	E10	4	0.1169	8.48054	8.48054	0.1169
P1	experimenter A	2	80	B11	1	0.0968	7.02238	7.02238	0.0968
P1	experimenter A	2	80	C11	2	0.0804	5.83264	5.83264	0.0804
P1	experimenter A	2	80	D11	3	0.0517	3.75059	3.75059	0.0517
P1	experimenter A	2	80	E11	4	0.0799	5.79637	5.79637	0.0799
P1	experimenter A	3	0	B2	1	1.07035	77.4984	77.4984	1.07035
P1	experimenter A	3	0	C2	2	1.53515	111.152	111.152	1.53515
P1	experimenter A	3	0	D2	3	1.74375	126.256	126.256	1.74375
P1	experimenter A	3	0	E2	4	1.17525	85.0937	85.0937	1.17525
P1	experimenter A	3	0.3125	B3	1	1.4405	104.299	104.299	1.4405
P1	experimenter A	3	0.3125	C3	2	1.627	117.803	117.803	1.627
P1	experimenter A	3	0.3125	D3	3	1.5839	114.682	114.682	1.5839
P1	experimenter A	3	0.3125	E3	4	1.2764	92.4174	92.4174	1.2764
P1	experimenter A	3	0.625	B4	1	1.415	102.453	102.453	1.415
P1	experimenter A	3	0.625	C4	2	1.4058	101.787	101.787	1.4058
P1	experimenter A	3	0.625	D4	3	1.6325	118.201	118.201	1.6325
P1	experimenter A	3	0.625	E4	4	1.25	90.5059	90.5059	1.25
P1	experimenter A	3	1.25	B5	1	1.4479	104.835	104.835	1.4479
P1	experimenter A	3	1.25	C5	2	1.5116	109.447	109.447	1.5116
P1	experimenter A	3	1.25	D5	3	1.4623	105.877	105.877	1.4623
P1	experimenter A	3	1.25	E5	4	1.3897	100.621	100.621	1.3897
P1	experimenter A	3	2.5	B6	1	1.4676	106.261	106.261	1.4676
P1	experimenter A	3	2.5	C6	2	1.24	89.7819	89.7819	1.24
P1	experimenter A	3	2.5	D6	3	1.4541	105.284	105.284	1.4541
P1	experimenter A	3	2.5	E6	4	1.2654	91.621	91.621	1.2654
P1	experimenter A	3	5	B7	1	1.09615	79.3665		1.09615
P1	experimenter A	3	5	C7	2	1.45215	105.143	105.143	1.45215
P1	experimenter A	3	5	D7	3	1.50525	108.987	108.987	1.50525
P1	experimenter A	3	5	E7	4	1.43955	104.23	104.23	1.43955
P1	experimenter A	3	10	B8	1	1.4508	105.045	105.045	1.4508
P1	experimenter A	3	10	C8	2	1.5752	114.052	114.052	1.5752
P1	experimenter A	3	10	D8	3	1.5228	110.258	110.258	1.5228
P1	experimenter A	3	10	E8	4	1.4063	101.823	101.823	1.4063
P1	experimenter A	3	20	B9	1	0.75755	54.8502	54.8502	0.75755
P1	experimenter A	3	20	C9	2	0.86085	62.3296	62.3296	0.86085
P1	experimenter A	3	20	D9	3	1.06395	77.035	77.035	1.06395
P1	experimenter A	3	20	E9	4	0.56415	40.8471	40.8471	0.56415
P1	experimenter A	3	40	B10	1	0.06885	4.98507	4.98507	0.06885
P1	experimenter A	3	40	C10	2	0.09855	7.13549	7.13549	0.09855
P1	experimenter A	3	40	D10	3	0.07875	5.70187	5.70187	0.07875
P1	experimenter A	3	40	E10	4	0.07665	5.54982	5.54982	0.07665
P1	experimenter A	3	80	B11	1	0.0937	6.78432	6.78432	0.0937
P1	experimenter A	3	80	C11	2	0.0822	5.95167	5.95167	0.0822
P1	experimenter A	3	80	D11	3	0.1362	9.86153	9.86153	0.1362
P1	experimenter A	3	80	E11	4	0.0863	6.24853	6.24853	0.0863
P1	experimenter B	1	0	B2	1	1.09465	105.886	105.886	1.09465
P1	experimenter B	1	0	C2	2	1.00795	97.4995	97.4995	1.00795
P1	experimenter B	1	0	D2	3	0.96365	93.2144	93.2144	0.96365
P1	experimenter B	1	0	E2	4	1.06895	103.4	103.4	1.06895
P1	experimenter B	1	0.3125	B3	1	0.85845	83.0383	83.0383	0.85845
P1	experimenter B	1	0.3125	C3	2	1.03605	100.218	100.218	1.03605
P1	experimenter B	1	0.3125	D3	3	1.05845	102.384	102.384	1.05845
P1	experimenter B	1	0.3125	E3	4	1.06465	102.984	102.984	1.06465
P1	experimenter B	1	0.625	B4	1	0.9051	87.5508	87.5508	0.9051
P1	experimenter B	1	0.625	C4	2	1.036	100.213	100.213	1.036
P1	experimenter B	1	0.625	D4	3	1.2822	124.028	124.028	1.2822
P1	experimenter B	1	0.625	E4	4	1.1646	112.652	112.652	1.1646
P1	experimenter B	1	1.25	B5	1	0.8878	85.8773	85.8773	0.8878
P1	experimenter B	1	1.25	C5	2	1.1819	114.326	114.326	1.1819
P1	experimenter B	1	1.25	D5	3	1.0611	102.641	102.641	1.0611
P1	experimenter B	1	1.25	E5	4	1.02	98.6651	98.6651	1.02
P1	experimenter B	1	2.5	B6	1	0.92705	89.674	89.674	0.92705
P1	experimenter B	1	2.5	C6	2	1.11295	107.656	107.656	1.11295
P1	experimenter B	1	2.5	D6	3	1.21415	117.445	117.445	1.21415
P1	experimenter B	1	2.5	E6	4	1.16225	112.425	112.425	1.16225
P1	experimenter B	1	5	B7	1	0.94615	91.5216	91.5216	0.94615
P1	experimenter B	1	5	C7	2	1.16365	112.56	112.56	1.16365
P1	experimenter B	1	5	D7	3	1.21705	117.726		1.21705
P1	experimenter B	1	5	E7	4	1.03455	100.073	100.073	1.03455
P1	experimenter B	1	10	B8	1	0.2846	27.5295	27.5295	0.2846
P1	experimenter B	1	10	C8	2	0.3295	31.8727	31.8727	0.3295
P1	experimenter B	1	10	D8	3	0.238	23.0219	23.0219	0.238
P1	experimenter B	1	10	E8	4	0.2151	20.8067	20.8067	0.2151
P1	experimenter B	1	20	B9	1	0.1068	10.3308	10.3308	0.1068
P1	experimenter B	1	20	C9	2	0.108	10.4469	10.4469	0.108
P1	experimenter B	1	20	D9	3	0.1453	14.0549	14.0549	0.1453
P1	experimenter B	1	20	E9	4	0.0952	9.20874	9.20874	0.0952
P1	experimenter B	1	40	B10	1	0.04765	4.60921	4.60921	0.04765
P1	experimenter B	1	40	C10	2	0.06745	6.52447	6.52447	0.06745
P1	experimenter B	1	40	D10	3	0.04165	4.02883	4.02883	0.04165
P1	experimenter B	1	40	E10	4	0.09485	9.17489	9.17489	0.09485
P1	experimenter B	1	80	B11	1	0.0835	8.077	8.077	0.0835
P1	experimenter B	1	80	C11	2	-0.0069	-0.667441	-0.667441	-0.0069
P1	experimenter B	1	80	D11	3	0.0399	3.85955	3.85955	0.0399
P1	experimenter B	1	80	E11	4	0.0719	6.95492	6.95492	0.0719
P1	experimenter B	2	0	B2	1	1.32015	97.9194	97.9194	1.32015
P1	experimenter B	2	0	C2	2	1.32205	98.0604	98.0604	1.32205
P1	experimenter B	2	0	D2	3	1.46325	108.534	108.534	1.46325
P1	experimenter B	2	0	E2	4	1.28735	95.4866	95.4866	1.28735
P1	experimenter B	2	0.3125	B3	1	1.47155	109.149	109.149	1.47155
P1	experimenter B	2	0.3125	C3	2	1.40475	104.194	104.194	1.40475
P1	experimenter B	2	0.3125	D3	3	1.16485	86.4004	86.4004	1.16485
P1	experimenter B	2	0.3125	E3	4	0.96845	71.8328	71.8328	0.96845
P1	experimenter B	2	0.625	B4	1	1.16655	86.5265	86.5265	1.16655
P1	experimenter B	2	0.625	C4	2	1.21795	90.339	90.339	1.21795
P1	experimenter B	2	0.625	D4	3	1.34805	99.9889	99.9889	1.34805
P1	experimenter B	2	0.625	E4	4	1.14265	84.7537	84.7537	1.14265
P1	experimenter B	2	1.25	B5	1	1.3599	100.868	100.868	1.3599
P1	experimenter B	2	1.25	C5	2	1.41	104.584	104.584	1.41
P1	experimenter B	2	1.25	D5	3	1.2431	92.2044	92.2044	1.2431
P1	experimenter B	2	1.25	E5	4	1.1935	88.5254	88.5254	1.1935
P1	experimenter B	2	2.5	B6	1	1.40405	104.143	104.143	1.40405
P1	experimenter B	2	2.5	C6	2	1.25495	93.0834	93.0834	1.25495
P1	experimenter B	2	2.5	D6	3	1.30415	96.7327	96.7327	1.30415
P1	experimenter B	2	2.5	E6	4	1.27775	94.7745	94.7745	1.27775
P1	experimenter B	2	5	B7	1	1.4192	105.266	105.266	1.4192
P1	experimenter B	2	5	C7	2	1.3369	99.1618	99.1618	1.3369
P1	experimenter B	2	5	D7	3	1.4403	106.831	106.831	1.4403
P1	experimenter B	2	5	E7	4	1.1963	88.7331		1.1963
P1	experimenter B	2	10	B8	1	1.20185	89.1448	89.1448	1.20185
P1	experimenter B	2	10	C8	2	1.10815	82.1948	82.1948	1.10815
P1	experimenter B	2	10	D8	3	0.71035	52.6888	52.6888	0.71035
P1	experimenter B	2	10	E8	4	0.78445	58.185	58.185	0.78445
P1	experimenter B	2	20	B9	1	0.26965	20.0007	20.0007	0.26965
P1	experimenter B	2	20	C9	2	0.13155	9.75745	9.75745	0.13155
P1	experimenter B	2	20	D9	3	0.13955	10.3508	10.3508	0.13955
P1	experimenter B	2	20	E9	4	0.10965	8.13307	8.13307	0.10965
P1	experimenter B	2	40	B10	1	0.0935	6.93517	6.93517	0.0935
P1	experimenter B	2	40	C10	2	0.1128	8.36671	8.36671	0.1128
P1	experimenter B	2	40	D10	3	0.0215	1.59472	1.59472	0.0215
P1	experimenter B	2	40	E10	4	0.0343	2.54413	2.54413	0.0343
P1	experimenter B	2	80	B11	1	0.0643	4.76932	4.76932	0.0643
P1	experimenter B	2	80	C11	2	0.0296	2.19552	2.19552	0.0296
P1	experimenter B	2	80	D11	3	0.0035	0.259605	0.259605	0.0035
P1	experimenter B	2	80	E11	4	0.0271	2.01009	2.01009	0.0271
P1	experimenter B	3	0	B2	1	1.3653	94.362	94.362	1.3653
P1	experimenter B	3	0	C2	2	1.373	94.8942	94.8942	1.373
P1	experimenter B	3	0	D2	3	1.48	102.289	102.289	1.48
P1	experimenter B	3	0	E2	4	1.5692	108.454	108.454	1.5692
P1	experimenter B	3	0.3125	B3	1	1.3956	96.4562	96.4562	1.3956
P1	experimenter B	3	0.3125	C3	2	1.5209	105.116	105.116	1.5209
P1	experimenter B	3	0.3125	D3	3	1.6907	116.852	116.852	1.6907
P1	experimenter B	3	0.3125	E3	4	1.3996	96.7326	96.7326	1.3996
P1	experimenter B	3	0.625	B4	1	1.59185	110.02	110.02	1.59185
P1	experimenter B	3	0.625	C4	2	1.42125	98.2289	98.2289	1.42125
P1	experimenter B	3	0.625	D4	3	1.43225	98.9892	98.9892	1.43225
P1	experimenter B	3	0.625	E4	4	1.50535	104.041	104.041	1.50535
P1	experimenter B	3	1.25	B5	1	1.3097	90.5192	90.5192	1.3097
P1	experimenter B	3	1.25	C5	2	1.5135	104.605	104.605	1.5135
P1	experimenter B	3	1.25	D5	3	1.4284	98.7231	98.7231	1.4284
P1	experimenter B	3	1.25	E5	4	1.5957	110.286	110.286	1.5957
P1	experimenter B	3	2.5	B6	1	1.53955	106.405	106.405	1.53955
P1	experimenter B	3	2.5	C6	2	1.47665	102.058	102.058	1.47665
P1	experimenter B	3	2.5	D6	3	1.46295	101.111	101.111	1.46295
P1	experimenter B	3	2.5	E6	4	1.23935	85.657	85.657	1.23935
P1	experimenter B	3	5	B7	1	1.50475	104	104	1.50475
P1	experimenter B	3	5	C7	2	1.53595	106.156	106.156	1.53595
P1	experimenter B	3	5	D7	3	1.49465	103.302	103.302	1.49465
P1	experimenter B	3	5	E7	4	1.50775	104.207	104.207	1.50775
P1	experimenter B	3	10	B8	1	1.2321	85.1559	85.1559	1.2321
P1	experimenter B	3	10	C8	2	1.3422	92.7654	92.7654	1.3422
P1	experimenter B	3	10	D8	3	1.0797	74.6229	74.6229	1.0797
P1	experimenter B	3	10	E8	4	1.1337	78.3551	78.3551	1.1337
P1	experimenter B	3	20	B9	1	0.27635	19.0998	19.0998	0.27635
P1	experimenter B	3	20	C9	2	0.27695	19.1413	19.1413	0.27695
P1	experimenter B	3	20	D9	3	0.27075	18.7127	18.7127	0.27075
P1	experimenter B	3	20	E9	4	0.27885	19.2726	19.2726	0.27885
P1	experimenter B	3	40	B10	1	0.1005	6.946	6.946	0.1005
P1	experimenter B	3	40	C10	2	0.0933	6.44838	6.44838	0.0933
P1	experimenter B	3	40	D10	3	0.0847	5.854	5.854	0.0847
P1	experimenter B	3	40	E10	4	0.0926	6.4	6.4	0.0926
P1	experimenter B	3	80	B11	1	0.01855	1.28207	1.28207	0.01855
P1	experimenter B	3	80	C11	2	0.04515	3.12052	3.12052	0.04515
P1	experimenter B	3	80	D11	3	0.06785	4.68942	4.68942	0.06785
P1	experimenter B	3	80	E11	4	0.08255	5.7054	5.7054	0.08255
P2	experimenter A	1	0	B2	1	0.54905	77.5084	77.5084	0.54905
P2	experimenter A	1	0	C2	2	0.67015	94.6038	94.6038	0.67015
P2	experimenter A	1	0	D2	3	0.76335	107.761	107.761	0.76335
P2	experimenter A	1	0	E2	4	0.85095	120.127	120.127	0.85095
P2	experimenter A	1	0.3125	B3	1	0.4459	62.9469	62.9469	0.4459
P2	experimenter A	1	0.3125	C3	2	0.7168	101.189	101.189	0.7168
P2	experimenter A	1	0.3125	D3	3	0.674	95.1473	95.1473	0.674
P2	experimenter A	1	0.3125	E3	4	0.7678	108.389	108.389	0.7678
P2	experimenter A	1	0.625	B4	1	0.443	62.5375		0.443
P2	experimenter A	1	0.625	C4	2	0.6384	90.1218	90.1218	0.6384
P2	experimenter A	1	0.625	D4	3	0.72	101.641	101.641	0.72
P2	experimenter A	1	0.625	E4	4	0.6637	93.6933	93.6933	0.6637
P2	experimenter A	1	1.25	B5	1	0.4301	60.7164	60.7164	0.4301
P2	experimenter A	1	1.25	C5	2	0.4582	64.6833	64.6833	0.4582
P2	experimenter A	1	1.25	D5	3	0.5214	73.6051	73.6051	0.5214
P2	experimenter A	1	1.25	E5	4	0.5715	80.6776	80.6776	0.5715
P2	experimenter A	1	2.5	B6	1	0.43745	61.754		0.6221
P2	experimenter A	1	2.5	C6	2	0.67345	95.0697	95.0697	0.67345
P2	experimenter A	1	2.5	D6	3	0.66605	94.0251	94.0251	0.66605
P2	experimenter A	1	2.5	E6	4	0.71145	100.434	100.434	0.71145
P2	experimenter A	1	5	B7	1	0.60405	85.2726	85.2726	0.60405
P2	experimenter A	1	5	C7	2	0.71595	101.069	101.069	0.71595
P2	experimenter A	1	5	D7	3	0.60355	85.2021	85.2021	0.60355
P2	experimenter A	1	5	E7	4	0.51985	73.3863	73.3863	0.51985
P2	experimenter A	1	10	B8	1	0.01	1.41168	1.41168	0.01
P2	experimenter A	1	10	C8	2	0.0134	1.89165	1.89165	0.0134
P2	experimenter A	1	10	D8	3	0.0141	1.99047	1.99047	0.0141
P2	experimenter A	1	10	E8	4	0.0118	1.66578	1.66578	0.0118
P2	experimenter A	1	20	B9	1	0.02005	2.83042	2.83042	0.02005
P2	experimenter A	1	20	C9	2	0.01895	2.67514	2.67514	0.01895
P2	experimenter A	1	20	D9	3	0.02105	2.97159	2.97159	0.02105
P2	experimenter A	1	20	E9	4	0.00625	0.882301		0.016575
P2	experimenter A	1	40	B10	1	0.0545	7.69367	7.69367	0.0545
P2	experimenter A	1	40	C10	2	0.056	7.90542	7.90542	0.056
P2	experimenter A	1	40	D10	3	0.058	8.18775	8.18775	0.058
P2	experimenter A	1	40	E10	4	0.0541	7.6372	7.6372	0.0541
P2	experimenter A	1	80	B11	1	0.12125	17.1166	17.1166	0.12125
P2	experimenter A	1	80	C11	2	0.14665	20.7023	20.7023	0.14665
P2	experimenter A	1	80	D11	3	0.13765	19.4318	19.4318	0.13765
P2	experimenter A	1	80	E11	4	0.14425	20.3635	20.3635	0.14425
P2	experimenter A	2	0	B2	1	0.9085	101.116	101.116	0.9085
P2	experimenter A	2	0	C2	2	0.8385	93.3248	93.3248	0.8385
P2	experimenter A	2	0	D2	3	1.0319	114.85	114.85	1.0319
P2	experimenter A	2	0	E2	4	0.815	90.7093	90.7093	0.815
P2	experimenter A	2	0.3125	B3	1	0.9454	105.223	105.223	0.9454
P2	experimenter A	2	0.3125	C3	2	1.0563	117.566	117.566	1.0563
P2	experimenter A	2	0.3125	D3	3	1.0198	113.503	113.503	1.0198
P2	experimenter A	2	0.3125	E3	4	0.7903	87.9602	87.9602	0.7903
P2	experimenter A	2	0.625	B4	1	1.0658	118.623	118.623	1.0658
P2	experimenter A	2	0.625	C4	2	1.0344	115.128	115.128	1.0344
P2	experimenter A	2	0.625	D4	3	0.9923	110.443	110.443	0.9923
P2	experimenter A	2	0.625	E4	4	0.9433	104.989	104.989	0.9433
P2	experimenter A	2	1.25	B5	1	1.04985	116.848	116.848	1.04985
P2	experimenter A	2	1.25	C5	2	1.05945	117.916	117.916	1.05945
P2	experimenter A	2	1.25	D5	3	1.03725	115.446	115.446	1.03725
P2	experimenter A	2	1.25	E5	4	0.87025	96.8586	96.8586	0.87025
P2	experimenter A	2	2.5	B6	1	0.86205	95.9459	95.9459	0.86205
P2	experimenter A	2	2.5	C6	2	0.85075	94.6882	94.6882	0.85075
P2	experimenter A	2	2.5	D6	3	0.73445	81.7441	81.7441	0.73445
P2	experimenter A	2	2.5	E6	4	0.80275	89.3458	89.3458	0.80275
P2	experimenter A	2	5	B7	1	0.99445	110.682	110.682	0.99445
P2	experimenter A	2	5	C7	2	0.88315	98.2943	98.2943	0.88315
P2	experimenter A	2	5	D7	3	1.12385	125.084	125.084	1.12385
P2	experimenter A	2	5	E7	4	0.97635	108.667	108.667	0.97635
P2	experimenter A	2	10	B8	1	0.0173	1.92548	1.92548	0.0173
P2	experimenter A	2	10	C8	2	0.0197	2.1926	2.1926	0.0197
P2	experimenter A	2	10	D8	3	0.0219	2.43746	2.43746	0.0219
P2	experimenter A	2	10	E8	4	0.0233	2.59328	2.59328	0.0233
P2	experimenter A	2	20	B9	1	0.02455	2.73241	2.73241	0.02455
P2	experimenter A	2	20	C9	2	0.02075	2.30947	2.30947	0.02075
P2	experimenter A	2	20	D9	3	0.02475	2.75467	2.75467	0.02475
P2	experimenter A	2	20	E9	4	0.02165	2.40964	2.40964	0.02165
P2	experimenter A	2	40	B10	1	0.0507	5.6429	5.6429	0.0507
P2	experimenter A	2	40	C10	2	0.0501	5.57612	5.57612	0.0501
P2	experimenter A	2	40	D10	3	0.0544	6.0547	6.0547	0.0544
P2	experimenter A	2	40	E10	4	0.0562	6.25504	6.25504	0.0562
P2	experimenter A	2	80	B11	1	0.09995	11.1244	11.1244	0.09995
P2	experimenter A	2	80	C11	2	0.09445	10.5123	10.5123	0.09445
P2	experimenter A	2	80	D11	3	0.09695	10.7905	10.7905	0.09695
P2	experimenter A	2	80	E11	4	0.10575	11.7699	11.7699	0.10575
P2	experimenter A	3	0	B2	1	0.71445	87.935	87.935	0.71445
P2	experimenter A	3	0	C2	2	0.92615	113.991	113.991	0.92615
P2	experimenter A	3	0	D2	3	0.81195	99.9354	99.9354	0.81195
P2	experimenter A	3	0	E2	4	0.79735	98.1384	98.1384	0.79735
P2	experimenter A	3	0.3125	B3	1	0.89445	110.09	110.09	0.89445
P2	experimenter A	3	0.3125	C3	2	0.94545	116.367	116.367	0.94545
P2	experimenter A	3	0.3125	D3	3	0.69355	85.3626	85.3626	0.69355
P2	experimenter A	3	0.3125	E3	4	0.76425	94.0644	94.0644	0.76425
P2	experimenter A	3	0.625	B4	1	0.95595	117.659	117.659	0.95595
P2	experimenter A	3	0.625	C4	2	0.99405	122.348	122.348	0.99405
P2	experimenter A	3	0.625	D4	3	0.84665	104.206	104.206	0.84665
P2	experimenter A	3	0.625	E4	4	0.84825	104.403	104.403	0.84825
P2	experimenter A	3	1.25	B5	1	0.8055	99.1415	99.1415	0.8055
P2	experimenter A	3	1.25	C5	2	0.8268	101.763	101.763	0.8268
P2	experimenter A	3	1.25	D5	3	0.7371	90.7228	90.7228	0.7371
P2	experimenter A	3	1.25	E5	4	0.8021	98.723	98.723	0.8021
P2	experimenter A	3	2.5	B6	1	0.90585	111.493	111.493	0.90585
P2	experimenter A	3	2.5	C6	2	0.72915	89.7443	89.7443	0.72915
P2	experimenter A	3	2.5	D6	3	0.78925	97.1414	97.1414	0.78925
P2	experimenter A	3	2.5	E6	4	0.67165	82.6672	82.6672	0.67165
P2	experimenter A	3	5	B7	1	0.19035	23.4284	23.4284	0.19035
P2	experimenter A	3	5	C7	2	0.23225	28.5855	28.5855	0.23225
P2	experimenter A	3	5	D7	3	0.19035	23.4284	23.4284	0.19035
P2	experimenter A	3	5	E7	4	0.32545	40.0566	40.0566	0.32545
P2	experimenter A	3	10	B8	1	0.02225	2.73855	2.73855	0.02225
P2	experimenter A	3	10	C8	2	0.02485	3.05856	3.05856	0.02485
P2	experimenter A	3	10	D8	3	0.02425	2.98471	2.98471	0.02425
P2	experimenter A	3	10	E8	4	0.02545	3.1324	3.1324	0.02545
P2	experimenter A	3	20	B9	1	0.02695	3.31703	3.31703	0.02695
P2	experimenter A	3	20	C9	2	0.02965	3.64934	3.64934	0.02965
P2	experimenter A	3	20	D9	3	0.03185	3.92012	3.92012	0.03185
P2	experimenter A	3	20	E9	4	0.03305	4.06782	4.06782	0.03305
P2	experimenter A	3	40	B10	1	0.0647	7.96332	7.96332	0.0647
P2	experimenter A	3	40	C10	2	0.0727	8.94797	8.94797	0.0727
P2	experimenter A	3	40	D10	3	0.0751	9.24336	9.24336	0.0751
P2	experimenter A	3	40	E10	4	0.0776	9.55106	9.55106	0.0776
P2	experimenter A	3	80	B11	1	0.15275	18.8006	18.8006	0.15275
P2	experimenter A	3	80	C11	2	0.15275	18.8006	18.8006	0.15275
P2	experimenter A	3	80	D11	3	0.15155	18.6529	18.6529	0.15155
P2	experimenter A	3	80	E11	4	0.16005	19.6991	19.6991	0.16005
P2	experimenter B	1	0	B2	1	0.66785	74.993		0.66785
P2	experimenter B	1	0	C2	2	0.94245	105.828	105.828	0.94245
P2	experimenter B	1	0	D2	3	0.97535	109.522	109.522	0.97535
P2	experimenter B	1	0	E2	4	0.97655	109.657	109.657	0.97655
P2	experimenter B	1	0.3125	B3	1	0.9419	105.766	105.766	0.9419
P2	experimenter B	1	0.3125	C3	2	1.0039	112.728	112.728	1.0039
P2	experimenter B	1	0.3125	D3	3	1.0493	117.826	117.826	1.0493
P2	experimenter B	1	0.3125	E3	4	1.0179	114.3	114.3	1.0179
P2	experimenter B	1	0.625	B4	1	0.98035	110.084	110.084	0.98035
P2	experimenter B	1	0.625	C4	2	1.07495	120.706	120.706	1.07495
P2	experimenter B	1	0.625	D4	3	1.10605	124.199	124.199	1.10605
P2	experimenter B	1	0.625	E4	4	1.05125	118.045	118.045	1.05125
P2	experimenter B	1	1.25	B5	1	0.94825	106.479	106.479	0.94825
P2	experimenter B	1	1.25	C5	2	0.98635	110.757	110.757	0.98635
P2	experimenter B	1	1.25	D5	3	1.03435	116.147	116.147	1.03435
P2	experimenter B	1	1.25	E5	4	0.98285	110.364	110.364	0.98285
P2	experimenter B	1	2.5	B6	1	0.83145	93.3637	93.3637	0.83145
P2	experimenter B	1	2.5	C6	2	0.92515	103.885	103.885	0.92515
P2	experimenter B	1	2.5	D6	3	0.88865	99.7866	99.7866	0.88865
P2	experimenter B	1	2.5	E6	4	0.80575	90.4778	90.4778	0.80575
P2	experimenter B	1	5	B7	1	0.96715	108.601	108.601	0.96715
P2	experimenter B	1	5	C7	2	1.05095	118.011	118.011	1.05095
P2	experimenter B	1	5	D7	3	1.00305	112.633	112.633	1.00305
P2	experimenter B	1	5	E7	4	0.96975	108.893	108.893	0.96975
P2	experimenter B	1	10	B8	1	1.02785	115.417	115.417	1.02785
P2	experimenter B	1	10	C8	2	1.14165	128.196	128.196	1.14165
P2	experimenter B	1	10	D8	3	1.08395	121.717	121.717	1.08395
P2	experimenter B	1	10	E8	4	1.01645	114.137	114.137	1.01645
P2	experimenter B	1	20	B9	1	0.66805	75.0154	75.0154	0.66805
P2	experimenter B	1	20	C9	2	0.93655	105.165	105.165	0.93655
P2	experimenter B	1	20	D9	3	0.74435	83.5832	83.5832	0.74435
P2	experimenter B	1	20	E9	4	0.72215	81.0903	81.0903	0.72215
P2	experimenter B	1	40	B10	1	0.0732	8.21964	8.21964	0.0732
P2	experimenter B	1	40	C10	2	0.0756	8.48914	8.48914	0.0756
P2	experimenter B	1	40	D10	3	0.0777	8.72495	8.72495	0.0777
P2	experimenter B	1	40	E10	4	0.0691	7.75925	7.75925	0.0691
P2	experimenter B	1	80	B11	1	0.0305	3.42485	3.42485	0.0305
P2	experimenter B	1	80	C11	2	0.0275	3.08798	3.08798	0.0275
P2	experimenter B	1	80	D11	3	0.0192	2.15597	2.15597	0.0192
P2	experimenter B	1	80	E11	4	0.0259	2.90832	2.90832	0.0259
P2	experimenter B	2	0	B2	1	1.2767	100.362	100.362	1.2767
P2	experimenter B	2	0	C2	2	1.2248	96.2817	96.2817	1.2248
P2	experimenter B	2	0	D2	3	1.26	99.0488	99.0488	1.26
P2	experimenter B	2	0	E2	4	1.3269	104.308	104.308	1.3269
P2	experimenter B	2	0.3125	B3	1	1.25995	99.0449	99.0449	1.25995
P2	experimenter B	2	0.3125	C3	2	1.24095	97.5513	97.5513	1.24095
P2	experimenter B	2	0.3125	D3	3	1.25555	98.699	98.699	1.25555
P2	experimenter B	2	0.3125	E3	4	1.31525	103.392	103.392	1.31525
P2	experimenter B	2	0.625	B4	1	1.23745	97.2762	97.2762	1.23745
P2	experimenter B	2	0.625	C4	2	1.28955	101.372	101.372	1.28955
P2	experimenter B	2	0.625	D4	3	1.28685	101.159	101.159	1.28685
P2	experimenter B	2	0.625	E4	4	1.34575	105.79	105.79	1.34575
P2	experimenter B	2	1.25	B5	1	1.2454	97.9011	97.9011	1.2454
P2	experimenter B	2	1.25	C5	2	1.2487	98.1605	98.1605	1.2487
P2	experimenter B	2	1.25	D5	3	1.2977	102.012	102.012	1.2977
P2	experimenter B	2	1.25	E5	4	1.3217	103.899	103.899	1.3217
P2	experimenter B	2	2.5	B6	1	1.23425	97.0246	97.0246	1.23425
P2	experimenter B	2	2.5	C6	2	1.30935	102.928	102.928	1.30935
P2	experimenter B	2	2.5	D6	3	1.28205	100.782	100.782	1.28205
P2	experimenter B	2	2.5	E6	4	1.27445	100.185	100.185	1.27445
P2	experimenter B	2	5	B7	1	1.2465	97.9876	97.9876	1.2465
P2	experimenter B	2	5	C7	2	1.2661	99.5283	99.5283	1.2661
P2	experimenter B	2	5	D7	3	1.2986	102.083	102.083	1.2986
P2	experimenter B	2	5	E7	4	1.3171	103.537	103.537	1.3171
P2	experimenter B	2	10	B8	1	1.0803	84.9226	84.9226	1.0803
P2	experimenter B	2	10	C8	2	1.0325	81.165	81.165	1.0325
P2	experimenter B	2	10	D8	3	1.1364	89.3326	89.3326	1.1364
P2	experimenter B	2	10	E8	4	1.1915	93.664	93.664	1.1915
P2	experimenter B	2	20	B9	1	0.19045	14.9713	14.9713	0.19045
P2	experimenter B	2	20	C9	2	0.14855	11.6775	11.6775	0.14855
P2	experimenter B	2	20	D9	3	0.17595	13.8315	13.8315	0.17595
P2	experimenter B	2	20	E9	4	0.17395	13.6742	13.6742	0.17395
P2	experimenter B	2	40	B10	1	0.11325	8.9026	8.9026	0.11325
P2	experimenter B	2	40	C10	2	0.10755	8.45452	8.45452	0.10755
P2	experimenter B	2	40	D10	3	0.10195	8.01431	8.01431	0.10195
P2	experimenter B	2	40	E10	4	0.10065	7.91211	7.91211	0.10065
P2	experimenter B	2	80	B11	1	0.13915	10.9386	10.9386	0.13915
P2	experimenter B	2	80	C11	2	0.14605	11.481	11.481	0.14605
P2	experimenter B	2	80	D11	3	0.14305	11.2452	11.2452	0.14305
P2	experimenter B	2	80	E11	4	0.14305	11.2452	11.2452	0.14305
P2	experimenter B	3	0	B2	1	1.1982	99.2134	99.2134	1.1982
P2	experimenter B	3	0	C2	2	1.1904	98.5675	98.5675	1.1904
P2	experimenter B	3	0	D2	3	1.1927	98.758	98.758	1.1927
P2	experimenter B	3	0	E2	4	1.2495	103.461	103.461	1.2495
P2	experimenter B	3	0.3125	B3	1	1.31195	108.632	108.632	1.31195
P2	experimenter B	3	0.3125	C3	2	1.52225	126.045	126.045	1.52225
P2	experimenter B	3	0.3125	D3	3	1.30765	108.276	108.276	1.30765
P2	experimenter B	3	0.3125	E3	4	1.33025	110.147	110.147	1.33025
P2	experimenter B	3	0.625	B4	1	1.3223	109.489	109.489	1.3223
P2	experimenter B	3	0.625	C4	2	1.3158	108.951	108.951	1.3158
P2	experimenter B	3	0.625	D4	3	1.3557	112.255	112.255	1.3557
P2	experimenter B	3	0.625	E4	4	1.3153	108.91	108.91	1.3153
P2	experimenter B	3	1.25	B5	1	1.30465	108.028	108.028	1.30465
P2	experimenter B	3	1.25	C5	2	1.48675	123.106	123.106	1.48675
P2	experimenter B	3	1.25	D5	3	1.35285	112.019	112.019	1.35285
P2	experimenter B	3	1.25	E5	4	1.32135	109.41	109.41	1.32135
P2	experimenter B	3	2.5	B6	1	1.3047	108.032	108.032	1.3047
P2	experimenter B	3	2.5	C6	2	1.3927	115.318	115.318	1.3927
P2	experimenter B	3	2.5	D6	3	1.358	112.445	112.445	1.358
P2	experimenter B	3	2.5	E6	4	1.3344	110.491	110.491	1.3344
P2	experimenter B	3	5	B7	1	1.3129	108.711	108.711	1.3129
P2	experimenter B	3	5	C7	2	1.3248	109.696	109.696	1.3248
P2	experimenter B	3	5	D7	3	1.3669	113.182	113.182	1.3669
P2	experimenter B	3	5	E7	4	1.3367	110.681	110.681	1.3367
P2	experimenter B	3	10	B8	1	1.07575	89.0743	89.0743	1.07575
P2	experimenter B	3	10	C8	2	1.07365	88.9004	88.9004	1.07365
P2	experimenter B	3	10	D8	3	1.08795	90.0845	90.0845	1.08795
P2	experimenter B	3	10	E8	4	1.12115	92.8335	92.8335	1.12115
P2	experimenter B	3	20	B9	1	0.2503	20.7253	20.7253	0.2503
P2	experimenter B	3	20	C9	2	0.1216	10.0687	10.0687	0.1216
P2	experimenter B	3	20	D9	3	0.131	10.8471	10.8471	0.131
P2	experimenter B	3	20	E9	4	0.1388	11.4929	11.4929	0.1388
P2	experimenter B	3	40	B10	1	0.13675	11.3232		0.13675
P2	experimenter B	3	40	C10	2	0.11855	9.81618	9.81618	0.11855
P2	experimenter B	3	40	D10	3	0.11105	9.19516	9.19516	0.11105
P2	experimenter B	3	40	E10	4	0.11355	9.40217	9.40217	0.11355
P2	experimenter B	3	80	B11	1	0.1367	11.319	11.319	0.1367
P2	experimenter B	3	80	C11	2	0.1428	11.8241	11.8241	0.1428
P2	experimenter B	3	80	D11	3	0.1382	11.4432	11.4432	0.1382
P2	experimenter B	3	80	E11	4	0.1388	11.4929	11.4929	0.1388
P3	experimenter A	1	0	B2	1	2.1991	92.5148	92.5148	2.1991
P3	experimenter A	1	0	C2	2	2.3926	100.655	100.655	2.3926
P3	experimenter A	1	0	D2	3	2.402	101.051	101.051	2.402
P3	experimenter A	1	0	E2	4	2.5144	105.779	105.779	2.5144
P3	experimenter A	1	0.3125	B3	1	2.37805	100.043	100.043	2.37805
P3	experimenter A	1	0.3125	C3	2	2.65765	111.806	111.806	2.65765
P3	experimenter A	1	0.3125	D3	3	2.67755	112.643	112.643	2.67755
P3	experimenter A	1	0.3125	E3	4	2.70665	113.867	113.867	2.70665
P3	experimenter A	1	0.625	B4	1	2.43605	102.483	102.483	2.43605
P3	experimenter A	1	0.625	C4	2	2.63955	111.044	111.044	2.63955
P3	experimenter A	1	0.625	D4	3	2.73015	114.856	114.856	2.73015
P3	experimenter A	1	0.625	E4	4	2.79235	117.472	117.472	2.79235
P3	experimenter A	1	1.25	B5	1	2.5311	106.482	106.482	2.5311
P3	experimenter A	1	1.25	C5	2	2.6416	111.131	111.131	2.6416
P3	experimenter A	1	1.25	D5	3	2.6813	112.801	112.801	2.6813
P3	experimenter A	1	1.25	E5	4	2.7164	114.277	114.277	2.7164
P3	experimenter A	1	2.5	B6	1	2.47515	104.128	104.128	2.47515
P3	experimenter A	1	2.5	C6	2	2.59335	109.101	109.101	2.59335
P3	experimenter A	1	2.5	D6	3	2.62625	110.485	110.485	2.62625
P3	experimenter A	1	2.5	E6	4	2.70525	113.808	113.808	2.70525
P3	experimenter A	1	5	B7	1	2.53285	106.555	106.555	2.53285
P3	experimenter A	1	5	C7	2	2.70875	113.955	113.955	2.70875
P3	experimenter A	1	5	D7	3	2.76435	116.295	116.295	2.76435
P3	experimenter A	1	5	E7	4	2.78665	117.233	117.233	2.78665
P3	experimenter A	1	10	B8	1	1.7883	75.2327	75.2327	1.7883
P3	experimenter A	1	10	C8	2	1.7816	74.9508	74.9508	1.7816
P3	experimenter A	1	10	D8	3	1.8142	76.3223	76.3223	1.8142
P3	experimenter A	1	10	E8	4	1.7574	73.9328	73.9328	1.7574
P3	experimenter A	1	20	B9	1	0.4912	20.6645	20.6645	0.4912
P3	experimenter A	1	20	C9	2	0.3607	15.1744	15.1744	0.3607
P3	experimenter A	1	20	D9	3	0.3506	14.7495	14.7495	0.3506
P3	experimenter A	1	20	E9	4	0.3716	15.633	15.633	0.3716
P3	experimenter A	1	40	B10	1	0.2097	8.82195	8.82195	0.2097
P3	experimenter A	1	40	C10	2	0.1532	6.44503	6.44503	0.1532
P3	experimenter A	1	40	D10	3	0.1478	6.21786	6.21786	0.1478
P3	experimenter A	1	40	E10	4	0.1379	5.80137	5.80137	0.1379
P3	experimenter A	1	80	B11	1	0.08045	3.38448	3.38448	0.08045
P3	experimenter A	1	80	C11	2	0.07675	3.22883	3.22883	0.07675
P3	experimenter A	1	80	D11	3	0.08685	3.65373	3.65373	0.08685
P3	experimenter A	1	80	E11	4	0.07675	3.22883	3.22883	0.07675
P3	experimenter A	2	0	B2	1	1.7665	93.9678	93.9678	1.7665
P3	experimenter A	2	0	C2	2	1.8683	99.383	99.383	1.8683
P3	experimenter A	2	0	D2	3	1.9514	103.803	103.803	1.9514
P3	experimenter A	2	0	E2	4	1.9334	102.846	102.846	1.9334
P3	experimenter A	2	0.3125	B3	1	1.77265	94.2949	94.2949	1.77265
P3	experimenter A	2	0.3125	C3	2	1.93835	103.109	103.109	1.93835
P3	experimenter A	2	0.3125	D3	3	1.98255	105.46	105.46	1.98255
P3	experimenter A	2	0.3125	E3	4	2.00625	106.721	106.721	2.00625
P3	experimenter A	2	0.625	B4	1	1.85935	98.9069	98.9069	1.85935
P3	experimenter A	2	0.625	C4	2	1.97775	105.205	105.205	1.97775
P3	experimenter A	2	0.625	D4	3	1.94135	103.269	103.269	1.94135
P3	experimenter A	2	0.625	E4	4	1.95675	104.088	104.088	1.95675
P3	experimenter A	2	1.25	B5	1	1.8209	96.8615	96.8615	1.8209
P3	experimenter A	2	1.25	C5	2	1.9442	103.42	103.42	1.9442
P3	experimenter A	2	1.25	D5	3	1.9304	102.686	102.686	1.9304
P3	experimenter A	2	1.25	E5	4	1.94	103.197	103.197	1.94
P3	experimenter A	2	2.5	B6	1	1.79545	95.5077	95.5077	1.79545
P3	experimenter A	2	2.5	C6	2	1.92005	102.136	102.136	1.92005
P3	experimenter A	2	2.5	D6	3	1.94385	103.402	103.402	1.94385
P3	experimenter A	2	2.5	E6	4	1.96195	104.365	104.365	1.96195
P3	experimenter A	2	5	B7	1	1.9098	101.591	101.591	1.9098
P3	experimenter A	2	5	C7	2	1.9826	105.463	105.463	1.9826
P3	experimenter A	2	5	D7	3	2.0001	106.394	106.394	2.0001
P3	experimenter A	2	5	E7	4	1.9419	103.298	103.298	1.9419
P3	experimenter A	2	10	B8	1	1.3515	71.8921	71.8921	1.3515
P3	experimenter A	2	10	C8	2	1.3408	71.3229	71.3229	1.3408
P3	experimenter A	2	10	D8	3	1.3973	74.3284	74.3284	1.3973
P3	experimenter A	2	10	E8	4	1.5049	80.0521	80.0521	1.5049
P3	experimenter A	2	20	B9	1	0.2862	15.2242	15.2242	0.2862
P3	experimenter A	2	20	C9	2	0.2034	10.8197	10.8197	0.2034
P3	experimenter A	2	20	D9	3	0.2069	11.0059	11.0059	0.2069
P3	experimenter A	2	20	E9	4	0.2059	10.9527	10.9527	0.2059
P3	experimenter A	2	40	B10	1	0.1088	5.78754	5.78754	0.1088
P3	experimenter A	2	40	C10	2	0.0788	4.19171	4.19171	0.0788
P3	experimenter A	2	40	D10	3	0.0842	4.47896	4.47896	0.0842
P3	experimenter A	2	40	E10	4	0.0736	3.9151	3.9151	0.0736
P3	experimenter A	2	80	B11	1	0.0697	3.70764	3.70764	0.0697
P3	experimenter A	2	80	C11	2	0.0614	3.26613	3.26613	0.0614
P3	experimenter A	2	80	D11	3	0.0634	3.37252	3.37252	0.0634
P3	experimenter A	2	80	E11	4	0.0622	3.30869	3.30869	0.0622
P3	experimenter A	3	0	B2	1	2.3792	96.0333	96.0333	2.3792
P3	experimenter A	3	0	C2	2	2.5055	101.131	101.131	2.5055
P3	experimenter A	3	0	D2	3	2.4631	99.4198	99.4198	2.4631
P3	experimenter A	3	0	E2	4	2.5621	103.416	103.416	2.5621
P3	experimenter A	3	0.3125	B3	1	2.51275	101.424	101.424	2.51275
P3	experimenter A	3	0.3125	C3	2	2.69015	108.584	108.584	2.69015
P3	experimenter A	3	0.3125	D3	3	2.72575	110.021	110.021	2.72575
P3	experimenter A	3	0.3125	E3	4	2.65575	107.196	107.196	2.65575
P3	experimenter A	3	0.625	B4	1	2.58915	104.508	104.508	2.58915
P3	experimenter A	3	0.625	C4	2	2.76755	111.708	111.708	2.76755
P3	experimenter A	3	0.625	D4	3	2.79195	112.693	112.693	2.79195
P3	experimenter A	3	0.625	E4	4	2.73655	110.457	110.457	2.73655
P3	experimenter A	3	1.25	B5	1	2.587	104.421	104.421	2.587
P3	experimenter A	3	1.25	C5	2	2.68	108.175	108.175	2.68
P3	experimenter A	3	1.25	D5	3	2.7004	108.998	108.998	2.7004
P3	experimenter A	3	1.25	E5	4	2.6948	108.772	108.772	2.6948
P3	experimenter A	3	2.5	B6	1	2.62945	106.134	106.134	2.62945
P3	experimenter A	3	2.5	C6	2	2.72085	109.824	109.824	2.72085
P3	experimenter A	3	2.5	D6	3	2.70505	109.186	109.186	2.70505
P3	experimenter A	3	2.5	E6	4	2.73925	110.566	110.566	2.73925
P3	experimenter A	3	5	B7	1	2.6467	106.831	106.831	2.6467
P3	experimenter A	3	5	C7	2	2.794	112.776	112.776	2.794
P3	experimenter A	3	5	D7	3	2.8042	113.188	113.188	2.8042
P3	experimenter A	3	5	E7	4	2.8638	115.593	115.593	2.8638
P3	experimenter A	3	10	B8	1	2.09125	84.4105	84.4105	2.09125
P3	experimenter A	3	10	C8	2	2.08025	83.9665	83.9665	2.08025
P3	experimenter A	3	10	D8	3	1.87435	75.6557	75.6557	1.87435
P3	experimenter A	3	10	E8	4	2.10525	84.9756	84.9756	2.10525
P3	experimenter A	3	20	B9	1	0.3545	14.3089	14.3089	0.3545
P3	experimenter A	3	20	C9	2	0.2396	9.67114	9.67114	0.2396
P3	experimenter A	3	20	D9	3	0.2168	8.75085	8.75085	0.2168
P3	experimenter A	3	20	E9	4	0.2443	9.86085	9.86085	0.2443
P3	experimenter A	3	40	B10	1	0.0834	3.36633	3.36633	0.0834
P3	experimenter A	3	40	C10	2	0.0794	3.20488	3.20488	0.0794
P3	experimenter A	3	40	D10	3	0.0765	3.08782	3.08782	0.0765
P3	experimenter A	3	40	E10	4	0.073	2.94655	2.94655	0.073
P3	experimenter A	3	80	B11	1	0.0308	1.2432	1.2432	0.0308
P3	experimenter A	3	80	C11	2	0.0297	1.1988	1.1988	0.0297
P3	experimenter A	3	80	D11	3	0.0329	1.32797	1.32797	0.0329
P3	experimenter A	3	80	E11	4	0.0285	1.15036	1.15036	0.0285
P3	experimenter B	1	0	B2	1	2.9605	101.766	101.766	2.9605
P3	experimenter B	1	0	C2	2	2.9087	99.9854	99.9854	2.9087
P3	experimenter B	1	0	D2	3	2.9327	100.81	100.81	2.9327
P3	experimenter B	1	0	E2	4	2.8346	97.4382	97.4382	2.8346
P3	experimenter B	1	0.3125	B3	1	3.0555	105.032	105.032	3.0555
P3	experimenter B	1	0.3125	C3	2	3.029	104.121	104.121	3.029
P3	experimenter B	1	0.3125	D3	3	2.7094	93.1345		2.7094
P3	experimenter B	1	0.3125	E3	4	2.9467	101.292	101.292	2.9467
P3	experimenter B	1	0.625	B4	1	3.0535	104.963	104.963	3.0535
P3	experimenter B	1	0.625	C4	2	2.8617	98.3698	98.3698	2.8617
P3	experimenter B	1	0.625	D4	3	2.8565	98.191	98.191	2.8565
P3	experimenter B	1	0.625	E4	4	2.9522	101.481	101.481	2.9522
P3	experimenter B	1	1.25	B5	1	3.09735	106.47	106.47	3.09735
P3	experimenter B	1	1.25	C5	2	2.71345	93.2738	93.2738	2.71345
P3	experimenter B	1	1.25	D5	3	3.11465	107.065	107.065	3.11465
P3	experimenter B	1	1.25	E5	4	3.03175	104.215	104.215	3.03175
P3	experimenter B	1	2.5	B6	1	3.1916	109.71	109.71	3.1916
P3	experimenter B	1	2.5	C6	2	3.2372	111.277	111.277	3.2372
P3	experimenter B	1	2.5	D6	3	3.1136	107.029	107.029	3.1136
P3	experimenter B	1	2.5	E6	4	3.1029	106.661	106.661	3.1029
P3	experimenter B	1	5	B7	1	2.92855	100.668	100.668	2.92855
P3	experimenter B	1	5	C7	2	2.85625	98.1824	98.1824	2.85625
P3	experimenter B	1	5	D7	3	3.43605	118.113	118.113	3.43605
P3	experimenter B	1	5	E7	4	3.03975	104.49	104.49	3.03975
P3	experimenter B	1	10	B8	1	2.8051	96.4242	96.4242	2.8051
P3	experimenter B	1	10	C8	2	2.8086	96.5445	96.5445	2.8086
P3	experimenter B	1	10	D8	3	3.0792	105.846	105.846	3.0792
P3	experimenter B	1	10	E8	4	2.8687	98.6104	98.6104	2.8687
P3	experimenter B	1	20	B9	1	0.9105	31.2981	31.2981	0.9105
P3	experimenter B	1	20	C9	2	0.6863	23.5913	23.5913	0.6863
P3	experimenter B	1	20	D9	3	0.7004	24.076	24.076	0.7004
P3	experimenter B	1	20	E9	4	0.7825	26.8981	26.8981	0.7825
P3	experimenter B	1	40	B10	1	0.3637	12.502	12.502	0.3637
P3	experimenter B	1	40	C10	2	0.2748	9.44614	9.44614	0.2748
P3	experimenter B	1	40	D10	3	0.3019	10.3777	10.3777	0.3019
P3	experimenter B	1	40	E10	4	0.2423	8.32896	8.32896	0.2423
P3	experimenter B	1	80	B11	1	0.1115	3.83277	3.83277	0.1115
P3	experimenter B	1	80	C11	2	0.1099	3.77777	3.77777	0.1099
P3	experimenter B	1	80	D11	3	0.106	3.64371	3.64371	0.106
P3	experimenter B	1	80	E11	4	0.0732	2.51622	2.51622	0.0732
P3	experimenter B	2	0	B2	1	2.44625	100.521	100.521	2.44625
P3	experimenter B	2	0	C2	2	2.40955	99.0128	99.0128	2.40955
P3	experimenter B	2	0	D2	3	2.32845	95.6802	95.6802	2.32845
P3	experimenter B	2	0	E2	4	2.55005	104.786	104.786	2.55005
P3	experimenter B	2	0.3125	B3	1	2.43925	100.233	100.233	2.43925
P3	experimenter B	2	0.3125	C3	2	2.42775	99.7606	99.7606	2.42775
P3	experimenter B	2	0.3125	D3	3	2.39685	98.4909	98.4909	2.39685
P3	experimenter B	2	0.3125	E3	4	2.52625	103.808	103.808	2.52625
P3	experimenter B	2	0.625	B4	1	2.3567	96.8411	96.8411	2.3567
P3	experimenter B	2	0.625	C4	2	2.4273	99.7421	99.7421	2.4273
P3	experimenter B	2	0.625	D4	3	2.3215	95.3946	95.3946	2.3215
P3	experimenter B	2	0.625	E4	4	2.44	100.264	100.264	2.44
P3	experimenter B	2	1.25	B5	1	2.36265	97.0856	97.0856	2.36265
P3	experimenter B	2	1.25	C5	2	2.35725	96.8637	96.8637	2.35725
P3	experimenter B	2	1.25	D5	3	2.24255	92.1504	92.1504	2.24255
P3	experimenter B	2	1.25	E5	4	2.40325	98.7539	98.7539	2.40325
P3	experimenter B	2	2.5	B6	1	2.31075	94.9529	94.9529	2.31075
P3	experimenter B	2	2.5	C6	2	2.23525	91.8505	91.8505	2.23525
P3	experimenter B	2	2.5	D6	3	2.23055	91.6573	91.6573	2.23055
P3	experimenter B	2	2.5	E6	4	2.41425	99.2059	99.2059	2.41425
P3	experimenter B	2	5	B7	1	2.27015	93.2846	93.2846	2.27015
P3	experimenter B	2	5	C7	2	2.23645	91.8998	91.8998	2.23645
P3	experimenter B	2	5	D7	3	2.06535	84.869	84.869	2.06535
P3	experimenter B	2	5	E7	4	2.23215	91.7231	91.7231	2.23215
P3	experimenter B	2	10	B8	1	0.67335	27.6692	27.6692	0.67335
P3	experimenter B	2	10	C8	2	0.39545	16.2498	16.2498	0.39545
P3	experimenter B	2	10	D8	3	0.60835	24.9982	24.9982	0.60835
P3	experimenter B	2	10	E8	4	0.67465	27.7226	27.7226	0.67465
P3	experimenter B	2	20	B9	1	0.3813	15.6683	15.6683	0.3813
P3	experimenter B	2	20	C9	2	0.233	9.57439	9.57439	0.233
P3	experimenter B	2	20	D9	3	0.2289	9.40592	9.40592	0.2289
P3	experimenter B	2	20	E9	4	0.2235	9.18402	9.18402	0.2235
P3	experimenter B	2	40	B10	1	0.12855	5.28235	5.28235	0.12855
P3	experimenter B	2	40	C10	2	0.12695	5.21661	5.21661	0.12695
P3	experimenter B	2	40	D10	3	0.10765	4.42353	4.42353	0.10765
P3	experimenter B	2	40	E10	4	0.10185	4.1852	4.1852	0.10185
P3	experimenter B	2	80	B11	1	0.0783	3.21749	3.21749	0.0783
P3	experimenter B	2	80	C11	2	0.0457	1.8779	1.8779	0.0457
P3	experimenter B	2	80	D11	3	0.0367	1.50807	1.50807	0.0367
P3	experimenter B	2	80	E11	4	0.0425	1.7464	1.7464	0.0425
P3	experimenter B	3	0	B2	1	2.4205	102.105	102.105	2.4205
P3	experimenter B	3	0	C2	2	2.4213	102.139	102.139	2.4213
P3	experimenter B	3	0	D2	3	2.2426	94.6005	94.6005	2.2426
P3	experimenter B	3	0	E2	4	2.398	101.156	101.156	2.398
P3	experimenter B	3	0.3125	B3	1	2.27475	95.9567	95.9567	2.27475
P3	experimenter B	3	0.3125	C3	2	2.40325	101.377	101.377	2.40325
P3	experimenter B	3	0.3125	D3	3	2.38305	100.525	100.525	2.38305
P3	experimenter B	3	0.3125	E3	4	2.40655	101.516	101.516	2.40655
P3	experimenter B	3	0.625	B4	1	2.2859	96.4271	96.4271	2.2859
P3	experimenter B	3	0.625	C4	2	2.3886	100.759	100.759	2.3886
P3	experimenter B	3	0.625	D4	3	2.4317	102.577	102.577	2.4317
P3	experimenter B	3	0.625	E4	4	2.4954	105.264	105.264	2.4954
P3	experimenter B	3	1.25	B5	1	2.33925	98.6776	98.6776	2.33925
P3	experimenter B	3	1.25	C5	2	2.42835	102.436	102.436	2.42835
P3	experimenter B	3	1.25	D5	3	2.44125	102.98	102.98	2.44125
P3	experimenter B	3	1.25	E5	4	2.49615	105.296	105.296	2.49615
P3	experimenter B	3	2.5	B6	1	-0.0271	-1.14317		2.34687
P3	experimenter B	3	2.5	C6	2	2.3928	100.936	100.936	2.3928
P3	experimenter B	3	2.5	D6	3	2.4581	103.691	103.691	2.4581
P3	experimenter B	3	2.5	E6	4	2.1897	92.369	92.369	2.1897
P3	experimenter B	3	5	B7	1	2.45375	103.508	103.508	2.45375
P3	experimenter B	3	5	C7	2	2.48075	104.647	104.647	2.48075
P3	experimenter B	3	5	D7	3	2.52215	106.393	106.393	2.52215
P3	experimenter B	3	5	E7	4	2.54905	107.528	107.528	2.54905
P3	experimenter B	3	10	B8	1	2.1315	89.9139	89.9139	2.1315
P3	experimenter B	3	10	C8	2	2.34	98.7092	98.7092	2.34
P3	experimenter B	3	10	D8	3	2.3785	100.333	100.333	2.3785
P3	experimenter B	3	10	E8	4	2.4096	101.645	101.645	2.4096
P3	experimenter B	3	20	B9	1	2.05775	86.8029	86.8029	2.05775
P3	experimenter B	3	20	C9	2	2.22625	93.9108	93.9108	2.22625
P3	experimenter B	3	20	D9	3	2.23845	94.4255	94.4255	2.23845
P3	experimenter B	3	20	E9	4	2.27535	95.982	95.982	2.27535
P3	experimenter B	3	40	B10	1	0.418	17.63		0.418
P3	experimenter B	3	40	C10	2	0.2366	9.9806	9.9806	0.2366
P3	experimenter B	3	40	D10	3	0.2026	8.54636	8.54636	0.2026
P3	experimenter B	3	40	E10	4	0.2201	9.28457	9.28457	0.2201
P3	experimenter B	3	80	B11	1	0.087	3.66996	3.66996	0.087
P3	experimenter B	3	80	C11	2	0.0781	3.29453	3.29453	0.0781
P3	experimenter B	3	80	D11	3	0.0789	3.32827	3.32827	0.0789
P3	experimenter B	3	80	E11	4	0.0745	3.14266	3.14266	0.0745
